# Supplementary material for: N-Ferrocenylmethyl-2-nitro­aniline
Source: Acta Crystallogr Sect E Struct Rep Online. 2012 Sep 29;68(Pt 10):m1318. doi: 10.1107/S1600536812039177 (PMC3470183; doi:10.1107/S1600536812039177)
Supplement: Supplementary file 2 [file e-68-m1318-Isup2.hkl]

#
# h,k,l, Fc-squared, Fo-squared, sigma(Fo-squared) and status flag
#
data_I
_shelx_title ' I         P21/a        R = 0.03'
_shelx_refln_list_code          4
_shelx_F_calc_maximum      234.30
_exptl_crystal_F_000       696.00
_reflns_d_resolution_high  0.7733
 
loop_
 _symmetry_equiv_pos_as_xyz
 'x, y, z'
 '-x+1/2, y+1/2, -z'
 '-x, -y, -z'
 'x-1/2, -y-1/2, z'
 
_cell_length_a    10.3609
_cell_length_b     7.8700
_cell_length_c    17.7948
_cell_angle_alpha  90.000
_cell_angle_beta   93.043
_cell_angle_gamma  90.000
 
_shelx_F_squared_multiplier     1.000
 
loop_
 _refln_index_h
 _refln_index_k
 _refln_index_l
 _refln_F_squared_calc
 _refln_F_squared_meas
 _refln_F_squared_sigma
 _refln_observed_status
   2   0   0        9.69        6.42      0.65 o
   4   0   0     1157.99     1242.12     30.30 o
   6   0   0     7401.09     7304.35    225.42 o
   8   0   0      158.06      124.28      6.07 o
  10   0   0        3.97        4.51      2.43 o
  12   0   0      110.82      106.63      6.62 o
   1   1   0      136.71      175.04      1.80 o
   2   1   0     3347.33     3557.98     31.58 o
   3   1   0       10.62        2.89      0.47 o
   4   1   0       78.95       86.15      1.41 o
   5   1   0     2810.04     2856.87     28.95 o
   6   1   0       89.32       95.64      2.14 o
   7   1   0      236.51      258.56      3.55 o
   8   1   0      561.03      585.21      7.63 o
   9   1   0      859.99      856.19      9.99 o
  10   1   0      369.21      365.36      6.15 o
  11   1   0     2391.64     2341.11     30.80 o
  12   1   0       46.79       58.96      3.77 o
  13   1   0       59.27       60.59      4.98 o
   0   2   0       98.28       82.59      3.89 o
   1   2   0     1259.64     1278.04     11.89 o
   2   2   0      405.81      370.08      3.51 o
   3   2   0      561.20      631.51      5.86 o
   4   2   0     1226.89     1203.47     11.39 o
   5   2   0       30.27       30.54      1.08 o
   6   2   0     8154.89     8181.89     87.54 o
   7   2   0       27.27       22.02      1.33 o
   8   2   0     1345.18     1320.05     15.53 o
   9   2   0      441.98      463.53      7.04 o
  10   2   0      973.25      936.94     12.89 o
  11   2   0       20.78       28.07      2.41 o
  12   2   0      378.99      359.98     11.07 o
  13   2   0       30.69       31.49      5.60 o
   1   3   0       11.67        3.14      1.08 o
   2   3   0     2287.01     2435.60     23.25 o
   3   3   0     3923.27     4056.93     40.75 o
   4   3   0       73.69       90.38      1.87 o
   5   3   0     7614.70     7866.60     92.80 o
   6   3   0        3.11        7.65      0.96 o
   7   3   0       98.72      116.61      2.79 o
   8   3   0       48.08       44.85      2.14 o
   9   3   0     1122.92     1100.05     15.92 o
  10   3   0        6.36        8.02      1.67 o
  11   3   0     1640.86     1624.60     23.09 o
  12   3   0        0.21        4.93      3.48 o
   0   4   0    15380.24    15729.51    346.54 o
   1   4   0      344.13      375.51      7.69 o
   2   4   0     1013.34      982.88     12.10 o
   3   4   0     3637.92     3944.47     41.07 o
   4   4   0      737.96      768.21     11.17 o
   5   4   0      328.01      356.47      6.58 o
   6   4   0     2609.02     2529.69     34.03 o
   7   4   0       20.20       19.62      2.12 o
   8   4   0      464.83      478.04      9.38 o
   9   4   0      185.25      202.95      5.00 o
  10   4   0      432.16      408.80      7.94 o
  11   4   0       10.86        9.47      2.59 o
  12   4   0      331.52      353.21     14.35 o
   1   5   0     1689.20     1627.71     25.85 o
   2   5   0      222.61      223.51      5.51 o
   3   5   0     3852.93     4021.54     52.51 o
   4   5   0     1105.49     1127.99     18.20 o
   5   5   0      228.92      222.46      4.96 o
   6   5   0      326.66      326.71      8.73 o
   7   5   0       10.05        8.16      2.38 o
   8   5   0      678.62      644.70     12.78 o
   9   5   0     1110.19     1162.13     21.19 o
  10   5   0        0.36       -0.66      2.34 o
  11   5   0      605.23      607.38     15.06 o
   0   6   0     2229.38     2062.15     51.68 o
   1   6   0       34.92       26.09      2.99 o
   2   6   0     1032.67     1029.59     18.23 o
   3   6   0       84.63       87.83      4.83 o
   4   6   0       51.71       45.49      3.90 o
   5   6   0        1.66        1.01      2.47 o
   6   6   0      486.40      496.67     14.11 o
   7   6   0       13.48        5.73      3.86 o
   8   6   0     1164.38     1191.85     27.10 o
   9   6   0      160.85      157.62      6.12 o
  10   6   0      105.88      105.30      5.93 o
   1   7   0       94.32       89.29      4.34 o
   2   7   0      366.15      342.02     10.45 o
   3   7   0     2243.65     2207.09     46.79 o
   4   7   0       11.89        5.36      2.87 o
   5   7   0      586.74      582.47     20.51 o
   6   7   0       60.63       68.30      5.82 o
   7   7   0        0.81       -3.33      3.33 o
   8   7   0       85.10       58.11      5.63 o
   9   7   0      931.27      905.93     18.82 o
   0   8   0      596.18      580.00     17.21 o
   1   8   0      106.85       98.07      4.89 o
   2   8   0     1059.40     1019.33     19.83 o
   3   8   0        3.42        6.28      2.86 o
   4   8   0      273.71      281.87      8.86 o
   5   8   0       91.03       69.89      6.30 o
   6   8   0     1228.81     1188.64     32.29 o
   7   8   0       96.06       99.01      7.34 o
   8   8   0     1059.36     1064.96     35.46 o
   1   9   0        6.37        9.27      3.44 o
   2   9   0        7.66        0.56      3.28 o
   3   9   0     1689.92     1646.44     29.76 o
   4   9   0       33.67       31.93      6.64 o
   5   9   0      434.71      428.70     20.14 o
   6   9   0        1.63        0.18      4.21 o
   0  10   0      548.98      542.98     23.26 o
   1  10   0       25.79       26.39      5.32 o
   2  10   0       70.01       47.49      6.26 o
 -12   0   1      554.85      548.02     13.67 o
 -10   0   1     1432.37     1434.59     28.20 o
  -8   0   1       17.44       15.66      2.16 o
  -6   0   1     2804.27     2717.81     37.44 o
  -4   0   1     3530.08     3472.59     42.97 o
  -2   0   1       97.32       86.43      1.78 o
   2   0   1    39324.65    41533.50   1207.46 o
   4   0   1     4692.02     4774.27     95.30 o
   6   0   1      573.23      556.09     14.97 o
   8   0   1     2185.56     2140.72     38.75 o
  10   0   1       69.76       67.30      4.84 o
  12   0   1      179.13      192.05      8.97 o
 -13   1   1       62.94       70.19      4.19 o
 -12   1   1      121.61      111.87      5.51 o
 -11   1   1        8.24        9.11      1.59 o
 -10   1   1       13.22       12.34      1.33 o
  -9   1   1     1327.09     1300.15     13.68 o
  -8   1   1        3.75        5.00      0.94 o
  -7   1   1     3769.68     3846.07     37.26 o
  -6   1   1     2641.18     2830.82     27.43 o
  -5   1   1      307.92      312.13      4.77 o
  -4   1   1      198.31      212.67      2.61 o
  -3   1   1     1586.82     1591.84     13.86 o
  -2   1   1      491.07      450.61      4.33 o
  -1   1   1    29107.59    31317.01    378.77 o
   0   1   1      308.89      284.64      4.77 o
   1   1   1       74.83       93.42      1.36 o
   2   1   1     3325.51     3576.86     51.00 o
   3   1   1      111.17      116.50      1.60 o
   4   1   1      147.89      152.69      2.22 o
   5   1   1     8411.59     8541.55     85.00 o
   6   1   1       65.03       62.09      1.41 o
   7   1   1     1101.32     1054.05     14.03 o
   8   1   1      124.00      122.31      2.69 o
   9   1   1      498.03      489.31      6.78 o
  10   1   1      126.56      127.27      3.62 o
  11   1   1      482.02      450.79     10.23 o
  12   1   1      164.12      157.05      6.50 o
  13   1   1      848.03      901.20     24.96 o
 -13   2   1       10.22        8.75      4.17 o
 -12   2   1     2564.73     2554.67     42.46 o
 -11   2   1      102.43       97.91      3.09 o
 -10   2   1      376.10      372.32      6.86 o
  -9   2   1       43.10       47.83      2.04 o
  -8   2   1        6.61        7.15      1.05 o
  -7   2   1       10.72        9.21      0.98 o
  -6   2   1     4025.17     4161.31     45.16 o
  -5   2   1      135.21      130.34      2.24 o
  -4   2   1     3859.17     3941.20     35.44 o
  -3   2   1      282.89      374.77      3.87 o
  -2   2   1       45.88       27.36      0.89 o
  -1   2   1     4197.58     4622.10     45.46 o
   0   2   1     6708.56     7072.74     69.98 o
   1   2   1       43.34       34.86      1.01 o
   2   2   1      719.99      764.29      7.19 o
   3   2   1     1638.49     1672.93     14.89 o
   4   2   1      738.04      731.83      7.51 o
   5   2   1      908.71      952.13     12.22 o
   6   2   1      377.16      377.61      5.70 o
   7   2   1      259.04      266.96      4.62 o
   8   2   1     1927.99     1929.16     23.55 o
   9   2   1      232.42      240.28      5.33 o
  10   2   1     3231.29     3151.33     45.44 o
  11   2   1      141.98      147.57      5.22 o
  12   2   1      439.01      425.88     15.91 o
 -12   3   1       41.64       41.52      3.39 o
 -11   3   1       86.18       92.57      3.54 o
 -10   3   1      156.61      164.74      4.05 o
  -9   3   1      971.23      946.55     13.91 o
  -8   3   1       10.54        9.44      1.31 o
  -7   3   1     1453.26     1391.53     16.47 o
  -6   3   1      190.79      211.71      4.10 o
  -5   3   1      660.91      658.76      7.77 o
  -4   3   1     2617.88     3085.33     29.42 o
  -3   3   1      269.75      209.74      2.84 o
  -2   3   1     1410.24     1448.77     14.93 o
  -1   3   1     7611.05     7901.13     99.83 o
   0   3   1     1076.46     1086.74     12.86 o
   1   3   1      659.17      645.66      7.87 o
   2   3   1      297.78      290.43      3.91 o
   3   3   1     4357.53     4524.01     46.81 o
   4   3   1       94.85      105.68      2.20 o
   5   3   1     3046.62     2878.07     33.00 o
   6   3   1       15.63       11.41      1.15 o
   7   3   1     1390.30     1420.80     18.06 o
   8   3   1       34.93       37.14      2.26 o
   9   3   1        6.76        2.11      1.57 o
  10   3   1       40.01       41.04      2.94 o
  11   3   1     1366.41     1366.68     19.98 o
  12   3   1        3.51        0.06      3.39 o
 -12   4   1      615.72      709.02     20.56 o
 -11   4   1       60.86       61.82      4.84 o
 -10   4   1     1489.88     1501.42     23.52 o
  -9   4   1       86.69       78.25      3.14 o
  -8   4   1     1126.99     1067.11     14.35 o
  -7   4   1       72.13       64.43      2.67 o
  -6   4   1     2637.07     2704.69     35.25 o
  -5   4   1        7.82       10.46      1.05 o
  -4   4   1     7147.48     7439.67     81.60 o
  -3   4   1      163.22      188.20      4.05 o
  -2   4   1        3.75       -0.93      0.93 o
  -1   4   1      341.04      369.96      6.94 o
   0   4   1     1927.57     1881.47     26.09 o
   1   4   1      409.95      404.30      6.57 o
   2   4   1     8858.39     9307.26    108.12 o
   3   4   1      124.54      128.68      3.32 o
   4   4   1     1857.74     1967.80     22.94 o
   5   4   1      165.32      201.03      4.79 o
   6   4   1      694.38      685.06     10.94 o
   7   4   1        0.48       -0.08      1.31 o
   8   4   1      628.68      625.79     15.18 o
   9   4   1      347.53      336.38     10.61 o
  10   4   1      880.36      889.05     22.08 o
  11   4   1       20.16       16.35      2.43 o
  12   4   1       20.29       21.53      3.92 o
 -11   5   1       14.03       11.67      3.10 o
 -10   5   1      180.80      184.14      5.98 o
  -9   5   1      293.93      297.62      8.48 o
  -8   5   1       52.25       55.44      4.03 o
  -7   5   1     1976.88     1995.57     33.90 o
  -6   5   1     1087.80     1128.28     18.27 o
  -5   5   1        5.13        1.55      1.54 o
  -4   5   1      200.01      192.75      4.65 o
  -3   5   1     2132.20     2141.24     29.20 o
  -2   5   1      176.37      181.60      4.31 o
  -1   5   1     4400.71     4397.97     58.63 o
   0   5   1       46.33       49.85      3.10 o
   1   5   1     1231.86     1214.33     18.30 o
   2   5   1       94.02      122.94      4.67 o
   3   5   1      638.80      664.01     12.52 o
   4   5   1      301.98      317.93      6.63 o
   5   5   1     3455.45     3482.79     98.31 o
   6   5   1      127.49      110.74      7.97 o
   7   5   1      503.04      488.18     13.68 o
   8   5   1        0.67        1.64      1.98 o
   9   5   1      786.77      766.65     15.75 o
  10   5   1       18.97       22.11      3.36 o
  11   5   1      256.14      286.60      8.19 o
 -10   6   1      838.61      839.78     19.66 o
  -9   6   1      216.88      210.31      8.26 o
  -8   6   1        6.98        4.59      2.40 o
  -7   6   1      192.46      170.40      6.01 o
  -6   6   1      166.60      188.54      6.77 o
  -5   6   1      153.37      139.89      6.37 o
  -4   6   1      642.60      637.35     12.70 o
  -3   6   1       12.67       13.92      2.35 o
  -2   6   1      177.82      161.22      6.10 o
  -1   6   1     1908.96     1927.87     28.02 o
   0   6   1      616.85      581.45     10.79 o
   1   6   1     1661.75     1587.91     26.09 o
   2   6   1      344.23      344.12      9.54 o
   3   6   1        1.34       -0.11      2.25 o
   4   6   1     1367.72     1302.92     32.25 o
   5   6   1       60.09       69.66      4.37 o
   6   6   1      153.51      141.74      8.79 o
   7   6   1      505.53      491.67     17.31 o
   8   6   1     1457.13     1535.60     31.10 o
   9   6   1        1.96       -0.11      2.29 o
  10   6   1      861.23      803.05     16.65 o
  -9   7   1     1784.67     1760.14     47.65 o
  -8   7   1      165.13      165.08     10.45 o
  -7   7   1     1013.32      956.73     23.93 o
  -6   7   1       68.24       64.19      5.46 o
  -5   7   1       30.56       25.92      4.30 o
  -4   7   1      220.01      228.40      7.25 o
  -3   7   1     1808.73     1690.99     25.84 o
  -2   7   1       46.73       51.01      5.24 o
  -1   7   1     3605.22     3468.92     48.20 o
   0   7   1      371.55      380.73      9.67 o
   1   7   1      114.98       98.47      6.46 o
   2   7   1       11.76        9.61      3.10 o
   3   7   1     1467.97     1463.29     28.20 o
   4   7   1      242.02      224.99      8.98 o
   5   7   1     1117.01     1129.85     26.79 o
   6   7   1       16.18       11.15      7.14 o
   7   7   1      163.63      200.02     13.87 o
   8   7   1       33.45       28.70      4.66 o
   9   7   1        9.68        7.17      3.03 o
  -8   8   1      177.47      200.88     12.79 o
  -7   8   1       18.14       24.39      6.29 o
  -6   8   1      648.93      678.45     19.65 o
  -5   8   1       37.93       35.61      4.67 o
  -4   8   1     1565.44     1498.57     26.72 o
  -3   8   1      155.75      163.19      6.76 o
  -2   8   1      662.07      633.78     12.93 o
  -1   8   1       80.59       72.88      4.52 o
   0   8   1      111.03      104.32      5.53 o
   1   8   1        1.60        5.22      2.86 o
   2   8   1     2841.61     2714.03     48.79 o
   3   8   1       93.08       93.68      6.05 o
   4   8   1      384.61      379.94     12.95 o
   5   8   1      107.26       89.30      8.61 o
   6   8   1        6.40       -0.28      3.78 o
   7   8   1       41.45       37.80      5.54 o
   8   8   1      664.02      616.97     18.72 o
  -6   9   1      134.61      128.11     11.13 o
  -5   9   1       64.21       98.03      9.88 o
  -4   9   1      169.85      171.45     10.15 o
  -3   9   1     1557.65     1481.41     52.03 o
  -2   9   1      118.02      124.96      8.15 o
  -1   9   1      207.56      211.24      8.18 o
   0   9   1        6.49        5.25      3.23 o
   1   9   1        9.05        6.06      3.33 o
   2   9   1        0.55       -2.88      2.88 o
   3   9   1      505.51      486.57     12.89 o
   4   9   1        0.32       -2.85      3.42 o
   5   9   1      450.64      434.33     15.80 o
   6   9   1        1.46       -0.14      3.96 o
  -2  10   1        0.90       -3.52      3.98 o
  -1  10   1       36.68       27.94      5.39 o
   0  10   1       17.57       13.59      4.82 o
   1  10   1      272.29      296.52     10.45 o
   2  10   1     1298.78     1320.21     26.24 o
 -12   0   2     1218.81     1224.98     25.24 o
 -10   0   2     2958.14     2834.95     44.60 o
  -8   0   2      620.95      592.16     12.59 o
  -6   0   2      383.79      361.40      6.22 o
  -4   0   2     3581.98     3616.17     44.42 o
  -2   0   2    11815.60    12156.28    146.54 o
   2   0   2     8253.40     8613.34    209.52 o
   4   0   2     3727.79     3739.23    102.45 o
   6   0   2     1667.64     1656.35     34.91 o
   8   0   2      571.27      532.18     14.77 o
  10   0   2      525.18      496.37     15.02 o
  12   0   2       52.08       59.56      5.47 o
 -13   1   2      473.28      480.61      9.79 o
 -12   1   2       29.42       32.34      2.50 o
 -11   1   2      884.32      879.08     11.40 o
 -10   1   2      122.81      121.52      3.00 o
  -9   1   2       67.92       65.64      1.97 o
  -8   1   2       11.15        8.89      0.97 o
  -7   1   2     1023.03     1006.69     10.67 o
  -6   1   2      144.65      178.15      3.07 o
  -5   1   2     6021.20     6214.99     56.77 o
  -4   1   2     4349.36     4669.62     39.24 o
  -3   1   2      294.82      299.69      3.11 o
  -2   1   2    15975.63    16249.16    138.29 o
  -1   1   2    12622.68    13435.50    148.88 o
   0   1   2       14.95       13.72      0.82 o
   1   1   2    19701.90    20518.63    214.70 o
   2   1   2      904.35      910.64     13.01 o
   3   1   2       26.75       32.50      1.06 o
   4   1   2       33.94       31.38      1.00 o
   5   1   2     1447.77     1467.07     16.28 o
   6   1   2      147.60      138.58      2.54 o
   7   1   2     3041.55     3091.26     33.47 o
   8   1   2       30.60       27.24      1.38 o
   9   1   2      805.30      777.32     12.14 o
  10   1   2      152.83      152.29      4.21 o
  11   1   2      150.66      164.11      5.68 o
  12   1   2        1.88        3.45      2.65 o
  13   1   2      424.49      419.34     14.66 o
 -13   2   2       11.77       10.95      4.08 o
 -12   2   2      114.53      115.22      5.37 o
 -11   2   2       90.62       91.07      3.05 o
 -10   2   2     1627.24     1600.69     20.49 o
  -9   2   2      128.83      132.86      3.33 o
  -8   2   2      594.78      602.91      7.67 o
  -7   2   2       52.93       41.55      1.86 o
  -6   2   2      415.25      429.71      5.69 o
  -5   2   2       26.28       36.05      1.12 o
  -4   2   2     5639.74     5800.05     52.91 o
  -3   2   2      342.82      342.09      3.76 o
  -2   2   2      111.86      126.77      1.95 o
  -1   2   2     1697.11     1862.00     22.91 o
   0   2   2       46.11       31.39      1.58 o
   1   2   2     4531.27     5004.93     48.11 o
   2   2   2     1165.34     1198.87     12.03 o
   3   2   2      593.57      604.43      6.46 o
   4   2   2     2588.54     2448.28     24.29 o
   5   2   2       85.50       79.73      2.33 o
   6   2   2     1310.45     1297.16     15.10 o
   7   2   2      198.35      217.82      3.88 o
   8   2   2      398.08      389.66      6.51 o
   9   2   2      188.05      196.02      5.21 o
  10   2   2     2692.57     2601.89     41.88 o
  11   2   2      222.05      216.36      7.54 o
  12   2   2     1018.78     1023.06     23.33 o
 -12   3   2        3.93        0.98      4.27 o
 -11   3   2      350.36      337.07      6.83 o
 -10   3   2      435.60      443.49      7.44 o
  -9   3   2      569.01      551.63      8.49 o
  -8   3   2       11.27       13.09      1.54 o
  -7   3   2     3982.77     3909.95     51.78 o
  -6   3   2        6.30        6.63      1.03 o
  -5   3   2     8260.23     8437.79     82.66 o
  -4   3   2     5552.63     6271.94     61.77 o
  -3   3   2     2136.53     2433.08     24.73 o
  -2   3   2        4.80       -0.06      0.79 o
  -1   3   2       15.98       12.00      1.41 o
   0   3   2      680.40      686.81     11.63 o
   1   3   2     4551.72     4602.91     51.35 o
   2   3   2      189.20      157.72      2.60 o
   3   3   2     2195.42     2288.54     23.36 o
   4   3   2     1775.19     2091.72     22.93 o
   5   3   2     4543.10     4614.27     60.21 o
   6   3   2      159.35      155.73      3.39 o
   7   3   2     2343.89     2311.15     30.65 o
   8   3   2      508.87      494.69     11.70 o
   9   3   2      542.61      517.97     10.79 o
  10   3   2      210.03      219.64      6.25 o
  11   3   2      429.65      437.08      9.92 o
  12   3   2        7.06        6.99      3.33 o
 -12   4   2       43.75       55.10      3.69 o
 -11   4   2       45.12       44.97      3.26 o
 -10   4   2      520.62      545.90     10.06 o
  -9   4   2       54.82       59.38      2.85 o
  -8   4   2     2454.50     2424.03     34.24 o
  -7   4   2     3527.79     3453.71     48.79 o
  -6   4   2      147.84      126.82      3.22 o
  -5   4   2     1011.91     1115.26     13.71 o
  -4   4   2     4792.73     4770.65     53.08 o
  -3   4   2       72.09       73.51      2.19 o
  -2   4   2     6908.06     7631.62     83.67 o
  -1   4   2      812.60      839.83     11.53 o
   0   4   2      569.56      579.13      7.60 o
   1   4   2      798.11      819.19     12.16 o
   2   4   2     2655.11     2857.84     34.41 o
   3   4   2      197.95      225.75      3.90 o
   4   4   2     3509.38     3337.71     40.82 o
   5   4   2      118.10      145.65      4.53 o
   6   4   2      454.66      453.21     10.53 o
   7   4   2       36.14       32.57      5.16 o
   8   4   2      321.04      306.76     10.62 o
   9   4   2      121.76      129.34      5.35 o
  10   4   2      150.41      151.55      6.54 o
  11   4   2       49.54       36.10      3.55 o
  12   4   2      307.44      311.46     11.91 o
 -11   5   2      142.61      151.42      6.41 o
 -10   5   2        5.67        3.96      2.58 o
  -9   5   2      985.70      928.52     17.29 o
  -8   5   2       36.65       22.00      3.05 o
  -7   5   2        7.26        6.27      2.03 o
  -6   5   2       76.77       67.84      2.49 o
  -5   5   2      334.69      314.71      5.30 o
  -4   5   2      165.83      142.41      4.30 o
  -3   5   2      135.83      131.75      3.74 o
  -2   5   2       19.49       26.81      1.70 o
  -1   5   2     3526.99     3452.27     42.25 o
   0   5   2      202.18      187.34      4.94 o
   1   5   2     3710.24     3738.57     49.16 o
   2   5   2      146.03      150.07      3.86 o
   3   5   2      713.23      726.65     16.89 o
   4   5   2        1.60        2.46      1.39 o
   5   5   2      808.49      818.58     14.84 o
   6   5   2        1.00       -3.12      3.21 o
   7   5   2     1426.31     1469.56     25.91 o
   8   5   2        1.10        2.31      2.02 o
   9   5   2     1955.29     1956.48     33.75 o
  10   5   2      126.09      119.97      5.42 o
  11   5   2      436.78      456.47     13.18 o
 -10   6   2     1524.83     1492.09     40.54 o
  -9   6   2        2.85       -0.63      2.20 o
  -8   6   2     1181.24     1164.23     25.31 o
  -7   6   2       14.08        5.41      2.44 o
  -6   6   2       41.82       41.23      4.92 o
  -5   6   2       49.43       37.74      2.53 o
  -4   6   2      703.34      663.67     10.51 o
  -3   6   2       64.80       68.48      2.89 o
  -2   6   2     4955.02     4878.05     59.32 o
  -1   6   2        0.12       -0.94      1.95 o
   0   6   2      548.25      522.12     11.04 o
   1   6   2      634.39      612.66     13.97 o
   2   6   2     3576.86     3537.56     51.43 o
   3   6   2     1415.00     1396.45     29.57 o
   4   6   2      532.23      540.57     12.77 o
   5   6   2       22.23       22.38      3.16 o
   6   6   2      139.62      135.61     10.39 o
   7   6   2        2.86        3.90      5.98 o
   8   6   2      580.89      537.91     14.62 o
   9   6   2      124.23      135.10      6.35 o
  10   6   2      586.57      603.85     15.40 o
  -9   7   2      170.22      160.32     10.84 o
  -8   7   2      432.37      422.92     17.35 o
  -7   7   2     1649.00     1730.11     47.88 o
  -6   7   2      140.47      135.47      6.01 o
  -5   7   2      199.89      233.03      6.02 o
  -4   7   2      245.93      226.02      6.53 o
  -3   7   2        1.37       -0.45      2.09 o
  -2   7   2      549.93      506.60     11.60 o
  -1   7   2      136.34      128.05      7.49 o
   0   7   2     1100.18     1088.47     22.36 o
   1   7   2      912.13      814.26     18.04 o
   2   7   2      587.98      547.42     13.68 o
   3   7   2     1433.96     1379.39     26.97 o
   4   7   2      316.56      308.09     11.54 o
   5   7   2      192.85      202.88      9.31 o
   6   7   2      250.96      226.13     11.96 o
   7   7   2     1667.31     1668.19     45.08 o
   8   7   2       10.06        8.81      3.07 o
   9   7   2      226.72      248.31      9.76 o
  -8   8   2     1213.25     1218.24     37.15 o
  -7   8   2       12.08       23.08      7.95 o
  -6   8   2       21.87       19.74      6.17 o
  -5   8   2       24.50       22.83      4.85 o
  -4   8   2     3238.29     3095.05     64.73 o
  -3   8   2      104.26       93.33      5.35 o
  -2   8   2     1334.28     1302.86     23.86 o
  -1   8   2      194.24      184.09      7.10 o
   0   8   2       19.03       15.68      3.76 o
   1   8   2      311.91      326.10     10.62 o
   2   8   2      541.62      522.73     14.16 o
   3   8   2       32.67       33.55      4.46 o
   4   8   2     2922.08     2936.71     52.17 o
   5   8   2       63.57       90.53      8.65 o
   6   8   2        2.01       -0.99      4.42 o
   7   8   2        7.76        4.46      4.91 o
   8   8   2       86.68       90.95      7.47 o
  -6   9   2       61.53       63.21      8.60 o
  -5   9   2      278.56      243.23     29.26 o
  -4   9   2      249.68      246.65     11.94 o
  -3   9   2        3.24        1.43      3.71 o
  -2   9   2      148.79      141.26      6.87 o
  -1   9   2      600.97      570.58     18.66 o
   0   9   2       50.88       63.33      5.13 o
   1   9   2      290.61      290.30      9.74 o
   2   9   2        6.57        9.63      3.47 o
   3   9   2       30.49       24.27      4.34 o
   4   9   2        0.68       -1.71      3.67 o
   5   9   2      192.14      204.61     13.63 o
   6   9   2       12.25       17.08      6.88 o
  -2  10   2      849.88      853.64     21.73 o
  -1  10   2      267.28      276.16     10.22 o
   0  10   2       29.51       34.80      4.94 o
   1  10   2      450.40      481.75     13.59 o
   2  10   2      541.57      543.75     14.67 o
 -12   0   3      117.19      118.85      5.74 o
 -10   0   3      397.47      400.05      8.73 o
  -8   0   3      878.94      742.19     12.29 o
  -6   0   3     1246.17     1193.40     17.40 o
  -4   0   3       38.83       40.05      1.35 o
  -2   0   3     3673.78     3857.14     61.13 o
   0   0   3     7063.92     7569.13    174.79 o
   2   0   3    23922.10    24408.22    698.94 o
   4   0   3     8093.47     8602.30    147.46 o
   6   0   3     9570.44    10082.28    172.86 o
   8   0   3      525.02      530.43     13.09 o
  10   0   3      494.58      491.77     14.99 o
  12   0   3       25.47       28.79      7.89 o
 -13   1   3      388.53      398.84      8.64 o
 -12   1   3       18.78       25.61      2.32 o
 -11   1   3     2293.20     2239.44     25.71 o
 -10   1   3        1.72        2.99      1.16 o
  -9   1   3     1032.08     1007.70     12.40 o
  -8   1   3      132.17      136.05      2.65 o
  -7   1   3      353.16      324.61      4.32 o
  -6   1   3      234.90      269.42      3.65 o
  -5   1   3    10383.42    10782.51     97.90 o
  -4   1   3        0.91       -0.47      0.47 o
  -3   1   3      180.05      175.89      2.17 o
  -2   1   3     1727.12     1943.67     22.74 o
  -1   1   3       29.51       30.82      0.91 o
   0   1   3      204.15      211.68      3.36 o
   1   1   3    23608.79    25677.66    262.42 o
   2   1   3     1594.49     1672.96     17.70 o
   3   1   3     1137.01     1114.50     11.82 o
   4   1   3       25.44       20.08      1.27 o
   5   1   3       12.14       10.36      0.96 o
   6   1   3     1016.72     1045.89     12.98 o
   7   1   3     2612.53     2542.95     29.86 o
   8   1   3       69.92       75.78      2.11 o
   9   1   3      978.96      952.99     13.19 o
  10   1   3      108.10      115.43      3.77 o
  11   1   3       24.65       25.39      2.83 o
  12   1   3       26.84       23.46      3.78 o
 -13   2   3       24.69       21.34      4.55 o
 -12   2   3      182.78      193.16      5.61 o
 -11   2   3        0.02        1.11      1.38 o
 -10   2   3     2295.69     2277.24     28.12 o
  -9   2   3      112.42      121.53      3.24 o
  -8   2   3      320.94      340.69      4.74 o
  -7   2   3      903.93      921.33     10.79 o
  -6   2   3     2073.12     2112.73     20.53 o
  -5   2   3        3.60        2.33      0.71 o
  -4   2   3      533.87      570.70      7.02 o
  -3   2   3      153.60      164.26      2.94 o
  -2   2   3       10.46       11.09      1.17 o
  -1   2   3      839.99      841.36      9.38 o
   0   2   3    11812.23    12010.72    118.79 o
   1   2   3       34.74       30.59      1.31 o
   2   2   3      518.45      531.93      6.72 o
   3   2   3      149.59      160.80      2.40 o
   4   2   3      845.94      844.71      9.06 o
   5   2   3      131.92      125.63      2.69 o
   6   2   3     2297.76     2345.45     30.55 o
   7   2   3        4.92        3.81      1.17 o
   8   2   3     1281.06     1268.78     16.17 o
   9   2   3      350.55      325.79      7.34 o
  10   2   3      701.81      699.80     13.27 o
  11   2   3        0.50        0.08      2.35 o
  12   2   3     2596.43     2639.98     51.84 o
 -12   3   3        0.25        0.51      1.86 o
 -11   3   3      921.42      940.84     15.36 o
 -10   3   3       22.25       19.75      1.83 o
  -9   3   3      522.58      516.22      8.13 o
  -8   3   3      402.45      411.81      7.04 o
  -7   3   3      581.97      590.43      7.97 o
  -6   3   3      105.05      113.68      4.38 o
  -5   3   3     9993.49     9944.86    102.39 o
  -4   3   3        9.79       11.97      1.25 o
  -3   3   3     7209.68     7607.90     83.14 o
  -2   3   3     1592.82     1827.37     23.96 o
  -1   3   3      610.88      590.85     10.23 o
   0   3   3       26.63       33.58      2.07 o
   1   3   3     7272.16     7240.54     93.71 o
   2   3   3       45.64       44.04      1.58 o
   3   3   3     1278.14     1176.69     12.67 o
   4   3   3     1366.63     1496.91     16.78 o
   5   3   3      260.53      263.96      4.43 o
   6   3   3      393.94      361.21      5.48 o
   7   3   3       42.25       43.10      2.47 o
   8   3   3       60.95       62.85      3.56 o
   9   3   3     2442.92     2344.03     38.36 o
  10   3   3      206.91      203.70      6.06 o
  11   3   3      547.92      557.66     11.87 o
  12   3   3      126.05      132.63      9.58 o
 -12   4   3        0.71       -2.02      2.02 o
 -11   4   3       48.91       55.50      3.10 o
 -10   4   3      197.96      209.95      5.47 o
  -9   4   3      230.73      237.14      5.19 o
  -8   4   3      745.20      731.41     12.15 o
  -7   4   3       22.07       20.27      3.12 o
  -6   4   3     1851.85     1845.02     24.85 o
  -5   4   3       80.69      114.53      3.12 o
  -4   4   3      377.40      386.97      6.58 o
  -3   4   3      600.57      627.36      8.94 o
  -2   4   3     2822.87     2713.04     32.75 o
  -1   4   3      297.68      321.92      5.82 o
   0   4   3     4045.03     4131.57     59.90 o
   1   4   3        1.92       -0.76      0.76 o
   2   4   3      540.15      594.54      8.85 o
   3   4   3     2529.95     2481.91     30.00 o
   4   4   3     4645.24     4744.23     66.95 o
   5   4   3      305.55      320.18      7.13 o
   6   4   3     1545.92     1500.56     22.89 o
   7   4   3       10.64        8.20      2.04 o
   8   4   3      170.39      168.70      5.52 o
   9   4   3       38.67       37.22      3.05 o
  10   4   3     1261.44     1266.23     23.03 o
  11   4   3       36.68       45.02      3.73 o
 -11   5   3     1583.64     1652.66     28.70 o
 -10   5   3        0.06       -1.73      1.73 o
  -9   5   3      732.81      761.08     13.06 o
  -8   5   3      688.07      656.31     17.27 o
  -7   5   3      999.57      931.79     16.93 o
  -6   5   3      828.42      811.50     12.45 o
  -5   5   3      949.60     1028.18     13.97 o
  -4   5   3       33.77       37.06      1.81 o
  -3   5   3      572.92      583.31      9.16 o
  -2   5   3     1206.46     1287.64     18.55 o
  -1   5   3       47.04       45.43      3.94 o
   0   5   3      282.75      275.57      4.57 o
   1   5   3     1738.21     1730.41     24.14 o
   2   5   3      454.86      440.89      9.67 o
   3   5   3     2945.43     2987.63     43.39 o
   4   5   3       73.87       73.25      2.81 o
   5   5   3      307.36      322.79      7.85 o
   6   5   3       72.09       76.13      4.37 o
   7   5   3     1859.26     1849.26     31.67 o
   8   5   3       43.11       40.41      3.26 o
   9   5   3      243.06      250.51      7.58 o
  10   5   3      106.50      114.95      5.67 o
  11   5   3      616.18      608.18     15.13 o
 -10   6   3      290.63      274.07      8.11 o
  -9   6   3       83.48       84.76     12.58 o
  -8   6   3     1462.84     1522.79     31.69 o
  -7   6   3      366.94      357.76     15.85 o
  -6   6   3      129.35      149.25      5.53 o
  -5   6   3      343.37      324.50      6.96 o
  -4   6   3       17.75       23.30      2.68 o
  -3   6   3       74.17       71.41      3.47 o
  -2   6   3     1873.45     1947.96     29.59 o
  -1   6   3      166.37      163.03      4.11 o
   0   6   3     2223.69     2097.64     33.16 o
   1   6   3      917.48      921.23     15.57 o
   2   6   3      285.49      282.09      9.76 o
   3   6   3      490.11      490.93      9.38 o
   4   6   3     2187.56     2142.18     37.91 o
   5   6   3      279.05      278.17      8.55 o
   6   6   3     2754.81     2592.84     63.93 o
   7   6   3        0.28        1.86      3.20 o
   8   6   3      197.13      196.20      6.87 o
   9   6   3        0.00       -1.17      2.50 o
  10   6   3      142.93      120.94      6.28 o
  -9   7   3      681.64      679.35     23.00 o
  -8   7   3      298.48      288.88      9.99 o
  -7   7   3      211.76      250.37     13.28 o
  -6   7   3       98.98      109.24      6.53 o
  -5   7   3     1199.23     1201.00     18.76 o
  -4   7   3      354.80      327.43      8.09 o
  -3   7   3     2035.74     2113.83     32.21 o
  -2   7   3       39.87       30.98      3.33 o
  -1   7   3      875.92      870.59     23.72 o
   0   7   3       95.13       82.44      5.26 o
   1   7   3      837.50      810.49     18.05 o
   2   7   3      414.28      385.84     11.09 o
   3   7   3      477.58      455.08     12.32 o
   4   7   3      634.89      639.02     15.21 o
   5   7   3       85.10       75.85      7.71 o
   6   7   3        0.32       -0.07      3.93 o
   7   7   3      248.00      259.02     15.00 o
   8   7   3      225.66      226.38      8.63 o
   9   7   3      529.31      577.80     15.45 o
  -8   8   3     1279.33     1245.38     38.03 o
  -7   8   3        3.47        3.72      4.82 o
  -6   8   3      476.91      534.53     21.11 o
  -5   8   3        8.28        7.40      4.21 o
  -4   8   3        3.43        1.37      2.95 o
  -3   8   3        0.74        0.41      2.72 o
  -2   8   3     2735.63     2638.89     47.85 o
  -1   8   3       60.21       57.77      5.26 o
   0   8   3      475.06      457.63     13.59 o
   1   8   3        1.47        4.27      3.23 o
   2   8   3        0.56        1.69      3.12 o
   3   8   3       13.75       13.54      4.86 o
   4   8   3      296.63      280.77     10.10 o
   5   8   3        6.00        2.02      4.27 o
   6   8   3      665.89      635.25     26.85 o
   7   8   3        2.13       -3.90      3.90 o
  -6   9   3       37.83       24.84      7.12 o
  -5   9   3      406.63      434.66     23.45 o
  -4   9   3        1.54       -4.08      4.17 o
  -3   9   3     1007.10      968.86     23.56 o
  -2   9   3       99.33      110.61      6.38 o
  -1   9   3       98.49      108.02      6.30 o
   0   9   3       92.23       82.64      6.46 o
   1   9   3     1094.41     1126.46     25.12 o
   2   9   3       13.70       11.18      4.00 o
   3   9   3     1600.80     1510.21     31.33 o
   4   9   3       28.55       27.22      5.46 o
   5   9   3        5.54        4.73      5.36 o
  -1  10   3      287.58      286.37     10.33 o
   0  10   3       45.57       37.18      6.18 o
   1  10   3       41.38       44.83      5.43 o
 -12   0   4     1378.72     1370.10     27.53 o
 -10   0   4      224.83      223.66      6.11 o
  -8   0   4       23.45       24.06      1.92 o
  -6   0   4     5155.65     5266.47     82.48 o
  -4   0   4      957.60      939.05     11.69 o
  -2   0   4      783.13      871.86     17.88 o
   0   0   4    54897.70    57323.07   1191.01 o
   2   0   4    16708.37    17259.95    233.50 o
   4   0   4      204.44      253.88      5.98 o
   6   0   4     3855.95     3850.57     66.98 o
   8   0   4     1911.42     1857.56     33.60 o
  10   0   4      190.93      193.90      6.02 o
  12   0   4       43.22       42.88      4.92 o
 -13   1   4        0.12        0.07      1.78 o
 -12   1   4      661.50      663.17     10.86 o
 -11   1   4     2333.17     2338.14     26.78 o
 -10   1   4      106.95      100.05      4.09 o
  -9   1   4      650.90      656.87      8.80 o
  -8   1   4        1.23        0.54      0.85 o
  -7   1   4      264.03      255.04      3.74 o
  -6   1   4        2.94        4.19      1.07 o
  -5   1   4       96.05       73.46      1.39 o
  -4   1   4     2134.89     2352.71     19.86 o
  -3   1   4     3206.08     3144.07     28.23 o
  -2   1   4       44.28       49.55      0.99 o
  -1   1   4     6075.50     6542.05     72.47 o
   0   1   4      908.81     1018.36     14.22 o
   1   1   4     1749.98     1853.62     19.77 o
   2   1   4     1983.43     2176.92     22.95 o
   3   1   4     9529.37    10044.73    106.75 o
   4   1   4       36.84       30.10      1.24 o
   5   1   4     5394.40     5485.25     66.82 o
   6   1   4      311.32      308.45      5.05 o
   7   1   4      478.05      471.92      6.77 o
   8   1   4     1316.11     1302.63     16.23 o
   9   1   4     1843.38     1813.82     25.98 o
  10   1   4       16.95       20.27      1.83 o
  11   1   4      986.96      943.61     21.66 o
  12   1   4      140.46      129.94      6.85 o
 -12   2   4      745.90      744.46     14.51 o
 -11   2   4       14.34       13.56      1.88 o
 -10   2   4     1171.07     1148.03     17.70 o
  -9   2   4     1804.10     1865.42     21.46 o
  -8   2   4     3071.93     3036.95     30.14 o
  -7   2   4      606.32      624.55      7.62 o
  -6   2   4     8037.94     8488.87     87.84 o
  -5   2   4       34.02       39.80      1.91 o
  -4   2   4      724.08      696.72      7.90 o
  -3   2   4      131.28      111.93      2.39 o
  -2   2   4     1419.63     1381.47     19.18 o
  -1   2   4      773.47      869.78     12.49 o
   0   2   4     3074.82     3185.77     34.22 o
   1   2   4      304.19      302.93      5.65 o
   2   2   4     9594.72     9902.05    147.86 o
   3   2   4      387.01      401.61      5.26 o
   4   2   4      138.74      145.18      2.83 o
   5   2   4        2.87        5.83      0.94 o
   6   2   4      601.29      592.56      9.11 o
   7   2   4       55.05       60.80      2.91 o
   8   2   4     1405.14     1374.48     20.75 o
   9   2   4        5.68        5.48      1.85 o
  10   2   4       97.58       90.18      4.85 o
  11   2   4      261.76      271.90      8.32 o
  12   2   4        3.31        4.15      3.43 o
 -12   3   4       11.09        5.77      1.91 o
 -11   3   4      489.22      471.40      9.23 o
 -10   3   4       22.05       22.00      2.10 o
  -9   3   4      404.48      401.38      7.15 o
  -8   3   4      194.63      196.16      4.33 o
  -7   3   4      841.66      814.19     12.28 o
  -6   3   4        0.41        1.58      0.85 o
  -5   3   4     3090.00     3232.90     36.46 o
  -4   3   4     2478.80     2654.69     30.18 o
  -3   3   4     2043.56     1973.04     22.73 o
  -2   3   4     1791.12     2001.22     26.73 o
  -1   3   4     1892.86     1813.46     31.97 o
   0   3   4     1173.64     1214.92     17.33 o
   1   3   4        3.45        1.38      1.37 o
   2   3   4       48.50       55.85      3.01 o
   3   3   4     4457.33     4397.51     57.63 o
   4   3   4      237.42      244.06      4.80 o
   5   3   4     1365.43     1259.47     18.64 o
   6   3   4      713.98      740.62     10.36 o
   7   3   4       42.82       54.94      2.25 o
   8   3   4      546.48      537.65     11.04 o
   9   3   4      903.81      878.36     16.45 o
  10   3   4       16.43       15.13      2.42 o
  11   3   4     1165.08     1114.17     20.39 o
  12   3   4       23.49       14.23      4.82 o
 -12   4   4      600.37      646.32     12.11 o
 -11   4   4        1.70        0.92      1.69 o
 -10   4   4        7.95        6.78      1.80 o
  -9   4   4       45.97       38.91      2.49 o
  -8   4   4        7.24        6.45      1.83 o
  -7   4   4      203.94      179.91      5.23 o
  -6   4   4     4243.66     4163.72     82.85 o
  -5   4   4      345.00      317.89      5.91 o
  -4   4   4     1988.75     2006.03     26.79 o
  -3   4   4     1444.21     1568.19     18.63 o
  -2   4   4      389.65      392.67      5.99 o
  -1   4   4     1365.82     1468.97     23.09 o
   0   4   4     8962.24     9263.81    130.97 o
   1   4   4       94.79       90.04      3.27 o
   2   4   4     1698.80     1761.29     22.56 o
   3   4   4       78.28       69.20      2.49 o
   4   4   4       66.47       79.89      3.75 o
   5   4   4      374.42      360.66      7.84 o
   6   4   4     1988.96     1931.37     28.79 o
   7   4   4       43.08       46.19      5.24 o
   8   4   4     1376.05     1390.46     24.50 o
   9   4   4      285.14      288.91      7.76 o
  10   4   4      183.01      159.87      5.79 o
  11   4   4       90.26       85.34      8.73 o
 -11   5   4      582.66      622.93     11.77 o
 -10   5   4       10.74       11.43      2.06 o
  -9   5   4     1955.76     1979.16     29.05 o
  -8   5   4      244.38      232.24      6.46 o
  -7   5   4       13.60       15.87      2.12 o
  -6   5   4      400.53      431.23      7.16 o
  -5   5   4       94.79       83.13      2.83 o
  -4   5   4      117.47      103.47      3.07 o
  -3   5   4     3351.93     3498.02     42.22 o
  -2   5   4      563.48      544.79      8.03 o
  -1   5   4     1837.51     1786.72     24.87 o
   0   5   4      217.34      258.86      5.24 o
   1   5   4      195.79      189.65      4.42 o
   2   5   4      402.12      449.02      8.09 o
   3   5   4     1859.85     1821.42     25.45 o
   4   5   4       20.76       19.54      1.83 o
   5   5   4     2390.30     2377.42     36.68 o
   6   5   4      502.28      488.07     10.59 o
   7   5   4      145.08      156.68      7.65 o
   8   5   4       12.17       14.81      2.53 o
   9   5   4      566.23      553.25     12.53 o
  10   5   4        6.97        8.04      2.73 o
  11   5   4      552.32      580.47     14.68 o
 -10   6   4      118.01      112.15      7.20 o
  -9   6   4      994.35      988.58     22.73 o
  -8   6   4     1585.85     1520.86     56.97 o
  -7   6   4        2.83        2.68      2.18 o
  -6   6   4      182.10      222.95      7.88 o
  -5   6   4       11.71       10.90      1.43 o
  -4   6   4      325.21      323.97      5.85 o
  -3   6   4        0.01        0.22      1.35 o
  -2   6   4       99.19       96.90      4.99 o
  -1   6   4        2.31        2.76      1.65 o
   0   6   4     1264.50     1184.82     17.72 o
   1   6   4      257.77      257.90      4.64 o
   2   6   4      780.88      781.31     13.66 o
   3   6   4      113.28      108.77      3.67 o
   4   6   4        4.28        3.79      2.71 o
   5   6   4        0.62        1.81      2.53 o
   6   6   4     1491.88     1499.74     33.27 o
   7   6   4        0.64       -1.50      2.06 o
   8   6   4     1033.59     1041.26     20.41 o
   9   6   4       90.11      103.15      5.65 o
  10   6   4      123.25      144.56      8.54 o
  -9   7   4     1379.46     1403.97     32.72 o
  -8   7   4      187.68      185.35      7.91 o
  -7   7   4      494.77      536.63     14.46 o
  -6   7   4       12.52       11.74      4.10 o
  -5   7   4       21.23       28.99      2.62 o
  -4   7   4       28.44       39.45      2.81 o
  -3   7   4     3033.24     3018.65     45.33 o
  -2   7   4      795.90      781.67     17.22 o
  -1   7   4     1274.60     1276.55     19.37 o
   0   7   4       31.18       30.04      3.90 o
   1   7   4      127.03      128.42      6.44 o
   2   7   4       17.14       10.26      3.22 o
   3   7   4     1849.06     1800.75     33.75 o
   4   7   4      105.11      100.37      5.80 o
   5   7   4     1281.89     1286.62     29.78 o
   6   7   4      294.89      271.93     13.30 o
   7   7   4        2.28       -3.57      3.57 o
   8   7   4        8.04        8.30      3.09 o
   9   7   4      210.26      224.24      8.88 o
  -8   8   4      689.57      685.88     25.38 o
  -7   8   4       58.24       64.07     10.44 o
  -6   8   4     1154.07     1152.37     44.32 o
  -5   8   4       12.22       10.87      5.03 o
  -4   8   4      351.43      365.28     14.15 o
  -3   8   4       10.47       11.83      3.63 o
  -2   8   4      648.01      635.58     18.83 o
  -1   8   4      143.73      147.42      8.96 o
   0   8   4     1138.99     1128.71     24.19 o
   1   8   4       71.33       57.11      5.23 o
   2   8   4      582.78      577.44     20.16 o
   3   8   4        6.54        4.88      3.28 o
   4   8   4        3.94        3.85      3.78 o
   5   8   4        6.94        0.55      4.44 o
   6   8   4      354.66      357.25     16.43 o
   7   8   4       15.33       22.75      6.21 o
  -5   9   4      256.49      249.35     19.83 o
  -4   9   4        0.30        2.59      4.78 o
  -3   9   4      828.25      787.11     17.50 o
  -2   9   4      102.58      106.65      6.61 o
  -1   9   4      379.84      342.28     12.01 o
   0   9   4       24.73       19.74      4.51 o
   1   9   4      155.59      158.50      8.29 o
   2   9   4        1.58        0.84      3.60 o
   3   9   4     1216.74     1233.36     32.98 o
   4   9   4       56.15       60.56     10.98 o
   5   9   4      715.00      731.14     31.20 o
  -1  10   4        0.76        0.74      3.62 o
   0  10   4      419.46      473.80     13.61 o
 -12   0   5      734.54      715.96     15.32 o
 -10   0   5     3130.64     3116.80     48.99 o
  -8   0   5       36.97       44.55      2.93 o
  -6   0   5      482.54      418.76      9.28 o
  -4   0   5    15837.11    16283.81    210.29 o
  -2   0   5     1052.55     1172.47     31.03 o
   0   0   5      428.72      422.97      8.73 o
   2   0   5    43536.48    45602.75    907.08 o
   4   0   5     1975.55     2034.92     35.24 o
   6   0   5     1108.35     1148.96     31.39 o
   8   0   5     2732.08     2701.95     48.26 o
  10   0   5      766.93      734.55     16.06 o
  12   0   5        3.00        4.88      3.48 o
 -13   1   5      155.19      158.00      7.19 o
 -12   1   5       25.38       26.90      2.20 o
 -11   1   5       14.34       14.69      2.36 o
 -10   1   5      255.24      240.34      4.56 o
  -9   1   5     1894.07     1842.76     21.23 o
  -8   1   5        0.33        1.95      0.92 o
  -7   1   5      983.43      978.07     11.17 o
  -6   1   5      364.79      397.19      4.44 o
  -5   1   5      130.64      120.69      3.66 o
  -4   1   5     1344.47     1555.49     15.96 o
  -3   1   5      551.79      537.32      6.98 o
  -2   1   5       22.81       38.18      1.27 o
  -1   1   5     2343.86     2598.87     30.69 o
   0   1   5     4278.88     4385.61     51.50 o
   1   1   5      325.39      337.46      4.61 o
   2   1   5     1472.22     1553.52     16.96 o
   3   1   5      431.43      496.59      6.46 o
   4   1   5       21.57       14.86      1.12 o
   5   1   5     4578.83     4708.64     64.62 o
   6   1   5        0.44       -0.36      1.06 o
   7   1   5     1893.25     1872.30     26.89 o
   8   1   5      550.25      571.73      9.02 o
   9   1   5      194.92      204.64      6.90 o
  10   1   5      787.99      813.10     14.98 o
  11   1   5      200.62      194.71      7.79 o
  12   1   5       22.25       28.25      4.60 o
 -12   2   5     1088.83     1040.57     17.04 o
 -11   2   5       64.77       56.27      3.00 o
 -10   2   5      921.57      938.69     13.98 o
  -9   2   5      207.41      204.42      4.49 o
  -8   2   5      967.75      939.28     12.23 o
  -7   2   5        0.36        4.00      0.86 o
  -6   2   5     2698.74     2810.09     37.12 o
  -5   2   5       45.86       38.38      1.40 o
  -4   2   5     6344.68     6552.13     67.91 o
  -3   2   5      195.56      216.61      4.78 o
  -2   2   5     1144.10     1141.73     18.02 o
  -1   2   5        4.32        0.40      1.29 o
   0   2   5     1044.61     1026.75     16.26 o
   1   2   5      317.49      323.97      7.48 o
   2   2   5     1708.77     1663.81     19.34 o
   3   2   5      545.98      583.26      7.78 o
   4   2   5     3125.15     3133.45     35.09 o
   5   2   5      909.93      906.99     11.28 o
   6   2   5       27.19       34.25      1.93 o
   7   2   5      277.61      314.26      6.50 o
   8   2   5     1071.33     1015.99     17.97 o
   9   2   5        9.06        5.09      1.87 o
  10   2   5     1921.01     1893.52     31.62 o
  11   2   5       51.72       54.20      3.80 o
  12   2   5      118.84      110.25      8.70 o
 -12   3   5      117.02      118.82      4.40 o
 -11   3   5       13.16       11.39      2.03 o
 -10   3   5      607.37      598.72     10.82 o
  -9   3   5      687.57      698.98     12.48 o
  -8   3   5        1.09        2.08      1.17 o
  -7   3   5     3277.71     3124.22     50.52 o
  -6   3   5      300.95      299.62      5.04 o
  -5   3   5      966.64     1009.92     13.53 o
  -4   3   5      277.71      363.74      6.52 o
  -3   3   5     1629.07     1519.75     22.96 o
  -2   3   5       46.79       46.07      3.02 o
  -1   3   5    15687.31    16245.56    291.99 o
   0   3   5     3113.84     3202.79     46.77 o
   1   3   5     1069.59     1006.31     16.38 o
   2   3   5      533.13      552.87     10.14 o
   3   3   5      792.90      799.06     13.66 o
   4   3   5       11.39        9.70      1.88 o
   5   3   5      336.28      300.81      4.98 o
   6   3   5      356.36      360.53      8.35 o
   7   3   5     1198.12     1217.82     21.23 o
   8   3   5      547.25      547.70     15.13 o
   9   3   5        4.74        5.27      2.14 o
  10   3   5       12.37       15.56      2.44 o
  11   3   5     1188.13     1147.90     33.92 o
  12   3   5       73.80       65.60      6.97 o
 -12   4   5      232.07      259.21      6.82 o
 -11   4   5        3.08        5.50      1.94 o
 -10   4   5      491.59      524.66     10.01 o
  -9   4   5       33.74       40.76      2.55 o
  -8   4   5      369.30      367.50      7.39 o
  -7   4   5       96.76       86.33      3.04 o
  -6   4   5       58.86       58.78      2.98 o
  -5   4   5      160.56      144.89      3.68 o
  -4   4   5     2926.62     2723.98     33.14 o
  -3   4   5       56.18       50.20      2.17 o
  -2   4   5      930.55      871.60     13.03 o
  -1   4   5      151.19      174.19      4.82 o
   0   4   5      441.74      389.25      8.19 o
   1   4   5        2.14        2.27      1.67 o
   2   4   5     7554.58     7508.06     96.02 o
   3   4   5       25.01       27.31      2.45 o
   4   4   5     1334.79     1276.93     20.84 o
   5   4   5      387.19      369.97      6.98 o
   6   4   5      132.93      137.05      5.44 o
   7   4   5      446.95      409.12      9.39 o
   8   4   5     1001.18      990.53     25.67 o
   9   4   5       90.50       86.42      4.24 o
  10   4   5     1200.90     1232.05     22.65 o
  11   4   5       26.19       32.56      3.48 o
 -11   5   5       23.16       19.96      3.13 o
 -10   5   5       13.34       15.29      2.19 o
  -9   5   5     1097.12     1132.08     20.80 o
  -8   5   5       25.20       17.46      2.27 o
  -7   5   5     3056.15     3013.22     55.64 o
  -6   5   5      993.60      962.17     14.52 o
  -5   5   5       29.29       27.68      1.84 o
  -4   5   5      297.27      301.25      5.29 o
  -3   5   5      759.41      775.04     10.89 o
  -2   5   5        2.44        1.97      0.82 o
  -1   5   5     2074.34     2131.94     29.29 o
   0   5   5        0.14       -1.24      1.79 o
   1   5   5      894.23      898.48     13.85 o
   2   5   5      221.41      266.26      5.35 o
   3   5   5       98.17       86.91      3.04 o
   4   5   5      879.10      839.20     15.39 o
   5   5   5     2798.10     2677.11     40.97 o
   6   5   5       87.34       93.20      4.29 o
   7   5   5     1624.25     1608.75     28.21 o
   8   5   5      121.43      115.15      5.29 o
   9   5   5        1.25       -1.17      2.19 o
  10   5   5      377.07      403.66     14.07 o
  11   5   5       11.39       20.81      3.59 o
 -10   6   5     1314.27     1310.24     30.16 o
  -9   6   5       73.11       73.08      5.23 o
  -8   6   5      174.25      170.80      7.40 o
  -7   6   5       44.22       39.43      4.37 o
  -6   6   5      599.81      668.52     14.46 o
  -5   6   5      322.76      305.38      6.20 o
  -4   6   5     1481.56     1538.59     20.07 o
  -3   6   5      221.90      203.67      5.30 o
  -2   6   5      560.09      531.60      9.44 o
  -1   6   5      388.13      413.07      6.67 o
   0   6   5       15.81       15.51      1.54 o
   1   6   5      250.04      269.39      7.51 o
   2   6   5      559.01      561.47     10.77 o
   3   6   5       82.31       94.96      5.22 o
   4   6   5     3962.26     3857.76     58.12 o
   5   6   5      382.09      391.25      9.60 o
   6   6   5      203.90      214.85      9.31 o
   7   6   5       11.16        5.64      2.28 o
   8   6   5      992.00      985.01     19.64 o
   9   6   5        2.62        1.34      2.56 o
  10   6   5      535.32      550.77     14.68 o
  -9   7   5      456.59      451.14     13.60 o
  -8   7   5       72.41       66.48      6.57 o
  -7   7   5     1256.64     1334.62     29.12 o
  -6   7   5       15.86        9.56      2.73 o
  -5   7   5      142.48      164.67      6.02 o
  -4   7   5       68.66       85.14      5.02 o
  -3   7   5      688.12      665.66     18.21 o
  -2   7   5       82.55       85.03      3.34 o
  -1   7   5     2985.22     3015.61     46.83 o
   0   7   5       13.75       15.25      3.44 o
   1   7   5       18.71       23.80      4.96 o
   2   7   5     1451.02     1394.39     27.59 o
   3   7   5       95.51       89.65      5.64 o
   4   7   5       26.24       25.63      4.02 o
   5   7   5      745.48      776.67     20.48 o
   6   7   5        8.31        8.01      4.83 o
   7   7   5      397.05      365.46     12.27 o
   8   7   5       47.45       45.37      5.25 o
   9   7   5       65.29       68.09      6.10 o
  -7   8   5       10.09       17.49      6.08 o
  -6   8   5      239.08      281.89     15.00 o
  -5   8   5       52.69       54.74      6.34 o
  -4   8   5     1246.17     1213.23     25.72 o
  -3   8   5      213.22      220.71      8.95 o
  -2   8   5     1223.85     1170.62     25.06 o
  -1   8   5       49.34       54.76      5.31 o
   0   8   5     1067.89     1068.48     23.43 o
   1   8   5      318.53      318.25     10.82 o
   2   8   5     3090.23     3030.77     54.14 o
   3   8   5       88.20       77.21      5.87 o
   4   8   5      177.33      187.57     11.11 o
   5   8   5       24.98       22.99      6.19 o
   6   8   5        8.03        0.61      4.83 o
   7   8   5      138.26      131.22      6.99 o
  -5   9   5       12.54        6.95      5.88 o
  -4   9   5        5.81        1.14      7.10 o
  -3   9   5      478.99      509.56     13.40 o
  -2   9   5        8.74       12.50      4.53 o
  -1   9   5      529.86      517.65     20.69 o
   0   9   5       50.74       50.37      5.69 o
   1   9   5      703.53      707.06     18.62 o
   2   9   5      177.19      179.17      8.88 o
   3   9   5        1.03       -3.29      4.41 o
   4   9   5       74.63       77.13     15.53 o
   5   9   5      210.18      213.99     22.89 o
 -12   0   6        8.67        8.28      2.63 o
 -10   0   6     2446.07     2397.86     43.50 o
  -8   0   6       84.33       67.66      3.13 o
  -6   0   6       23.64       36.15      2.28 o
  -4   0   6     2847.69     2914.35     37.00 o
  -2   0   6     7734.68     7779.16    244.43 o
   0   0   6      924.67      973.55     24.86 o
   2   0   6     1973.95     1895.52     73.58 o
   4   0   6    12169.16    12749.47    243.57 o
   6   0   6     2101.60     2216.60     49.80 o
   8   0   6       31.14       35.50      2.79 o
  10   0   6     1018.80     1019.75     21.38 o
  12   0   6       68.49       77.03      7.62 o
 -12   1   6       54.32       54.74      2.80 o
 -11   1   6     2075.68     2026.36     26.68 o
 -10   1   6      190.21      179.52      4.11 o
  -9   1   6      124.99      122.62      3.19 o
  -8   1   6       39.35       38.87      2.08 o
  -7   1   6     1210.03     1238.26     23.18 o
  -6   1   6      252.49      246.69      3.64 o
  -5   1   6     7632.85     7846.62     93.65 o
  -4   1   6      431.67      487.55      6.17 o
  -3   1   6      186.82      166.59      3.04 o
  -2   1   6     1649.63     1698.04     37.30 o
  -1   1   6     2924.24     2979.58     47.42 o
   0   1   6     3864.23     3903.14     89.86 o
   1   1   6     1988.04     2078.81     31.49 o
   2   1   6      102.78      117.59      2.86 o
   3   1   6     2796.30     2854.00     34.36 o
   4   1   6        6.00        3.68      1.02 o
   5   1   6      872.02      918.83     11.89 o
   6   1   6       37.02       50.94      2.34 o
   7   1   6     1936.28     1941.46     28.11 o
   8   1   6       15.34       14.67      2.16 o
   9   1   6     2581.50     2502.81     40.51 o
  10   1   6       90.60       99.26      5.21 o
  11   1   6       79.82       91.89      6.52 o
  12   1   6       99.62      116.51      7.80 o
 -12   2   6       53.82       57.68      3.27 o
 -11   2   6        0.02        0.01      1.57 o
 -10   2   6     1965.06     1953.12     26.37 o
  -9   2   6      132.43      135.27      3.37 o
  -8   2   6     1617.40     1602.80     19.63 o
  -7   2   6      467.47      469.25      6.26 o
  -6   2   6      478.16      527.21      7.10 o
  -5   2   6      421.40      380.67      5.79 o
  -4   2   6     2381.98     2366.74     32.54 o
  -3   2   6      102.33       96.62      4.03 o
  -2   2   6     2858.15     2812.41     39.51 o
  -1   2   6       37.26       29.75      1.97 o
   0   2   6      535.72      516.87     10.78 o
   1   2   6      266.23      286.10      5.79 o
   2   2   6      162.86      165.79      4.86 o
   3   2   6      695.14      854.61     16.00 o
   4   2   6     1651.87     1512.64     19.01 o
   5   2   6      244.20      243.13      6.37 o
   6   2   6      275.46      277.82      5.55 o
   7   2   6      116.88      102.37      3.30 o
   8   2   6       88.14       89.10      3.74 o
   9   2   6        1.73        1.60      1.65 o
  10   2   6     1500.55     1471.01     25.50 o
  11   2   6       54.80       50.46      8.63 o
  12   2   6      396.61      365.81     16.55 o
 -12   3   6       27.77       31.61      2.73 o
 -11   3   6      257.73      273.43      6.68 o
 -10   3   6       37.79       32.27      2.48 o
  -9   3   6       21.63       22.76      2.12 o
  -8   3   6       40.52       40.10      2.06 o
  -7   3   6      380.81      361.40      7.36 o
  -6   3   6       70.35       70.74      4.63 o
  -5   3   6     4294.99     4241.33     50.76 o
  -4   3   6        9.83       17.60      1.66 o
  -3   3   6        2.91        5.00      1.92 o
  -2   3   6      202.21      196.29      5.99 o
  -1   3   6      412.34      344.60      7.08 o
   0   3   6       62.64       61.38      2.87 o
   1   3   6    15163.03    15467.06    216.79 o
   2   3   6      971.68      980.06     16.30 o
   3   3   6     2718.82     2640.40     37.24 o
   4   3   6       29.07       14.92      1.50 o
   5   3   6      803.74      826.50     11.52 o
   6   3   6       95.32      104.84      4.10 o
   7   3   6      453.75      464.60      9.99 o
   8   3   6       11.21       12.26      2.18 o
   9   3   6      806.65      778.18     15.18 o
  10   3   6        8.34        4.09      2.15 o
  11   3   6        6.81        4.89      2.43 o
 -11   4   6        5.19        3.23      1.82 o
 -10   4   6     1077.03     1146.75     18.43 o
  -9   4   6       22.04       20.19      2.09 o
  -8   4   6     2151.45     2124.09     35.25 o
  -7   4   6     1434.73     1379.06     23.87 o
  -6   4   6     1150.95     1129.57     16.47 o
  -5   4   6     1130.56     1145.45     16.54 o
  -4   4   6     2086.59     2046.95     27.59 o
  -3   4   6       18.29       19.90      1.98 o
  -2   4   6     4818.11     4908.86     79.55 o
  -1   4   6        2.01        2.51      2.14 o
   0   4   6      209.80      156.75      5.47 o
   1   4   6      346.46      372.72     12.40 o
   2   4   6     1753.64     1712.59     26.96 o
   3   4   6       18.08       22.41      2.45 o
   4   4   6     3341.89     3124.89     41.13 o
   5   4   6      356.55      376.00      7.15 o
   6   4   6     1475.10     1444.97     25.10 o
   7   4   6       37.68       35.58      3.73 o
   8   4   6       79.98       72.17      8.16 o
   9   4   6       45.19       35.17      3.14 o
  10   4   6      569.58      561.59     13.32 o
  11   4   6       11.49        7.95      3.50 o
 -11   5   6      404.24      432.53      9.61 o
 -10   5   6        2.53        2.38      1.77 o
  -9   5   6        1.95        1.18      1.95 o
  -8   5   6       52.33       32.95      2.78 o
  -7   5   6      388.32      416.56      9.43 o
  -6   5   6        6.96        5.18      1.46 o
  -5   5   6     3096.02     2981.13     39.57 o
  -4   5   6        5.93        7.45      1.15 o
  -3   5   6      808.44      845.09     11.79 o
  -2   5   6       34.36       41.20      2.21 o
  -1   5   6      964.75      952.22     16.74 o
   0   5   6        3.07        2.86      2.51 o
   1   5   6     1151.67     1119.70     21.70 o
   2   5   6      188.56      198.36      6.08 o
   3   5   6     1250.38     1226.50     20.91 o
   4   5   6      139.93      148.72      5.42 o
   5   5   6      691.20      697.47     11.64 o
   6   5   6      107.96      100.30      5.29 o
   7   5   6     2047.42     2009.87     34.37 o
   8   5   6       75.53       81.17      6.34 o
   9   5   6     1180.99     1225.22     23.00 o
  10   5   6       69.02       74.39      4.85 o
 -10   6   6     1295.55     1326.54     32.79 o
  -9   6   6       67.52       66.48      5.86 o
  -8   6   6     1214.93     1220.10     26.92 o
  -7   6   6       30.75       35.54      3.77 o
  -6   6   6        0.12        0.24      1.98 o
  -5   6   6      105.37       93.51      3.21 o
  -4   6   6      318.91      340.80      7.29 o
  -3   6   6      190.22      163.92      3.67 o
  -2   6   6     1771.62     1860.50     23.88 o
  -1   6   6       31.91       35.19      3.20 o
   0   6   6       26.01       27.95      3.08 o
   1   6   6      505.44      472.83     12.16 o
   2   6   6        1.82        3.71      4.01 o
   3   6   6      864.48      824.75     17.85 o
   4   6   6      134.21      139.78      5.69 o
   5   6   6      119.29      127.90      6.14 o
   6   6   6     2260.84     2181.02     37.31 o
   7   6   6      159.48      146.98      5.86 o
   8   6   6        0.78       -0.28      2.38 o
   9   6   6       88.31       98.81      7.82 o
  -9   7   6        6.44        9.36      3.53 o
  -8   7   6      749.99      767.19     33.13 o
  -7   7   6      661.66      701.38     17.87 o
  -6   7   6        7.22        3.56      2.49 o
  -5   7   6      946.65      968.40     17.66 o
  -4   7   6      311.80      275.24     12.17 o
  -3   7   6      575.21      517.83     10.96 o
  -2   7   6       35.30       24.68      2.57 o
  -1   7   6      893.90      873.07     17.47 o
   0   7   6      800.89      791.36     20.12 o
   1   7   6     4532.31     4447.42     75.07 o
   2   7   6      108.21      102.18      5.95 o
   3   7   6      165.35      157.41      7.62 o
   4   7   6     1215.89     1187.15     34.88 o
   5   7   6      734.01      672.36     23.10 o
   6   7   6        0.38       -3.90      3.90 o
   7   7   6     1378.06     1386.59     29.33 o
   8   7   6       24.86       22.51      3.73 o
  -7   8   6      390.94      450.69     19.86 o
  -6   8   6       31.19       29.82      6.88 o
  -5   8   6        1.89        3.86      4.21 o
  -4   8   6      820.37      799.60     19.11 o
  -3   8   6       80.16       73.99      5.85 o
  -2   8   6     1485.07     1427.13     29.29 o
  -1   8   6      122.69      122.94      7.02 o
   0   8   6      444.53      447.28     13.29 o
   1   8   6       40.79       39.15      4.90 o
   2   8   6      528.13      524.97     14.70 o
   3   8   6        6.18       -0.54      4.39 o
   4   8   6     1394.85     1340.28     32.33 o
   5   8   6      163.64      156.68     21.11 o
   6   8   6      138.39      160.68     26.14 o
   7   8   6       68.53       88.06      5.85 o
  -5   9   6      189.40      186.78     15.36 o
  -4   9   6       44.12       40.13      6.70 o
  -3   9   6       38.40       45.02      5.69 o
  -2   9   6      114.12      118.63      7.68 o
  -1   9   6      422.28      427.94     13.81 o
   0   9   6       30.68       34.58      5.31 o
   1   9   6      492.80      468.17     14.76 o
   2   9   6       45.74       48.07      5.87 o
   3   9   6      502.18      478.80     17.03 o
   4   9   6       14.73       22.25      7.03 o
 -12   0   7      283.17      277.15     19.22 o
 -10   0   7      645.81      589.69     13.45 o
  -8   0   7     1834.66     1817.38     36.37 o
  -6   0   7     3592.74     3746.67     57.04 o
  -4   0   7        3.58        0.73      0.99 o
  -2   0   7     9182.65     8879.27    197.61 o
   0   0   7     1384.33     1281.18     53.10 o
   2   0   7     7820.57     8003.99    301.94 o
   4   0   7    14148.66    14843.00    246.24 o
   6   0   7     3362.83     3525.99     82.48 o
   8   0   7     1257.03     1220.53     28.30 o
  10   0   7        3.83        3.42      2.65 o
 -12   1   7       78.06       89.00      3.44 o
 -11   1   7     2110.33     2044.59     27.04 o
 -10   1   7       17.47       19.65      1.85 o
  -9   1   7     1162.26     1093.63     15.30 o
  -8   1   7        6.78        3.91      1.18 o
  -7   1   7      199.58      189.12      3.22 o
  -6   1   7      439.55      477.12      7.45 o
  -5   1   7     5300.70     5617.95     75.11 o
  -4   1   7       24.45       21.75      1.45 o
  -3   1   7     2424.60     2348.91     33.48 o
  -2   1   7      509.27      543.81     11.42 o
  -1   1   7      653.07      632.13     19.92 o
   0   1   7        6.15        9.29      0.87 o
   1   1   7     1036.23      993.97     15.26 o
   2   1   7      348.36      415.68      6.55 o
   3   1   7     2721.24     2579.53     31.26 o
   4   1   7     1786.64     1937.36     23.86 o
   5   1   7     1515.10     1623.33     23.95 o
   6   1   7      227.67      264.35      5.84 o
   7   1   7      173.03      175.65      5.37 o
   8   1   7       62.23       66.52      3.62 o
   9   1   7     1695.38     1670.81     28.25 o
  10   1   7      133.94      126.70      4.84 o
  11   1   7      628.71      620.67     14.88 o
  12   1   7       16.03        8.70      4.46 o
 -12   2   7      601.67      604.10     11.55 o
 -11   2   7       74.34       74.40      3.52 o
 -10   2   7      204.60      209.62     10.05 o
  -9   2   7      124.89      117.06      3.41 o
  -8   2   7       29.78       32.23      1.87 o
  -7   2   7      679.50      717.56      9.73 o
  -6   2   7     3453.06     3420.86     41.35 o
  -5   2   7      476.19      422.44      7.11 o
  -4   2   7      330.16      342.18      7.43 o
  -3   2   7     1127.79     1267.60     19.09 o
  -2   2   7     1361.58     1262.48     22.73 o
  -1   2   7        1.99       -2.00      2.00 o
   0   2   7     7049.30     7045.46    157.93 o
   1   2   7       13.18       21.79      1.68 o
   2   2   7        4.12        1.62      1.10 o
   3   2   7      859.39      938.43     13.54 o
   4   2   7      338.93      338.62      5.74 o
   5   2   7      132.01      121.05      3.58 o
   6   2   7      734.51      697.34      9.98 o
   7   2   7      104.01      103.75      4.06 o
   8   2   7      518.59      493.89     10.51 o
   9   2   7       61.34       51.11      3.23 o
  10   2   7      483.40      489.35     10.80 o
  11   2   7       58.23       54.87      3.70 o
  12   2   7      594.51      572.69     22.68 o
 -12   3   7       38.56       34.03      2.95 o
 -11   3   7     1059.15     1091.82     17.93 o
 -10   3   7        5.06        2.72      1.61 o
  -9   3   7     1037.77     1026.19     16.51 o
  -8   3   7      429.50      440.77      8.47 o
  -7   3   7      355.16      342.67      7.25 o
  -6   3   7      384.28      381.25      6.99 o
  -5   3   7     1278.68     1178.64     16.87 o
  -4   3   7       12.40        8.74      1.84 o
  -3   3   7     2358.68     2236.09     38.11 o
  -2   3   7       40.49       58.16      4.54 o
  -1   3   7       72.09       90.51      3.39 o
   0   3   7      883.39      963.27     16.20 o
   1   3   7     3999.68     4129.50     60.14 o
   2   3   7        6.16        8.33      1.29 o
   3   3   7     4831.48     4727.80     60.50 o
   4   3   7      236.72      224.07      4.89 o
   5   3   7      623.37      595.23      9.66 o
   6   3   7       54.24       61.54      2.63 o
   7   3   7      355.02      335.17      8.15 o
   8   3   7      119.38      112.86      4.58 o
   9   3   7     2230.49     2180.87     36.47 o
  10   3   7       37.15       42.92      3.37 o
  11   3   7      184.21      184.24      6.78 o
 -11   4   7       51.42       59.58      4.22 o
 -10   4   7        1.42        1.04      1.68 o
  -9   4   7      174.59      185.38      5.24 o
  -8   4   7     1496.25     1471.80     25.72 o
  -7   4   7      128.26      129.97      4.64 o
  -6   4   7     2878.52     2875.80     38.18 o
  -5   4   7      665.26      641.20     10.40 o
  -4   4   7      196.45      202.61      4.59 o
  -3   4   7      142.58      124.40      5.02 o
  -2   4   7     2912.63     2826.32     47.77 o
  -1   4   7      686.73      694.51     15.93 o
   0   4   7     8338.15     8690.64    123.61 o
   1   4   7       73.70       70.58      3.63 o
   2   4   7      883.43      848.50     15.14 o
   3   4   7     1038.40     1042.72     15.48 o
   4   4   7     1338.44     1332.79     19.19 o
   5   4   7        4.33        1.58      1.52 o
   6   4   7     1122.40     1112.29     22.12 o
   7   4   7      155.00      155.26      5.48 o
   8   4   7      983.82      996.46     18.93 o
   9   4   7      198.88      188.76      6.40 o
  10   4   7       33.27       32.87      3.48 o
  11   4   7       13.36       12.30      5.08 o
 -11   5   7     1289.62     1455.44     23.20 o
 -10   5   7        8.78       11.36      2.13 o
  -9   5   7      234.71      222.63      6.87 o
  -8   5   7        1.25       -1.69      1.69 o
  -7   5   7      191.87      196.04      5.92 o
  -6   5   7        0.57       -0.21      1.33 o
  -5   5   7     1290.64     1349.02     19.53 o
  -4   5   7      244.48      225.80      5.24 o
  -3   5   7     1145.00     1056.21     15.69 o
  -2   5   7      538.96      541.76     12.87 o
  -1   5   7      551.99      547.74     12.92 o
   0   5   7      390.76      357.46      9.82 o
   1   5   7      308.82      298.67      7.67 o
   2   5   7      161.37      171.23      5.83 o
   3   5   7     1307.96     1231.16     21.12 o
   4   5   7      144.64      153.67      5.59 o
   5   5   7     1402.60     1387.03     20.39 o
   6   5   7      108.17      105.45      4.73 o
   7   5   7      515.04      536.57     12.09 o
   8   5   7       56.31       48.89      3.73 o
   9   5   7      584.20      581.69     13.41 o
  10   5   7       71.38       77.89      5.08 o
 -10   6   7       27.55       25.99      6.06 o
  -9   6   7       83.57       91.76      5.86 o
  -8   6   7     1215.58     1191.47     26.67 o
  -7   6   7      238.40      244.93      8.97 o
  -6   6   7     1681.66     1748.96     31.56 o
  -5   6   7      381.10      348.73      7.04 o
  -4   6   7       15.07       21.92      1.79 o
  -3   6   7        1.63       -0.91      1.27 o
  -2   6   7      721.47      704.74     13.30 o
  -1   6   7       23.85       26.85      3.64 o
   0   6   7      488.57      458.41     12.11 o
   1   6   7        9.07        5.52      2.84 o
   2   6   7       13.38        9.57      3.03 o
   3   6   7     1905.59     1832.78     30.25 o
   4   6   7      993.24      944.71     17.80 o
   5   6   7      649.41      635.10     12.33 o
   6   6   7     1612.33     1605.62     28.73 o
   7   6   7        9.11        6.09      2.56 o
   8   6   7      178.75      176.99      6.78 o
   9   6   7        3.78        4.00      2.74 o
  -8   7   7       15.15       26.06      3.99 o
  -7   7   7       89.07       82.48      5.54 o
  -6   7   7       81.54       83.73      5.55 o
  -5   7   7      668.92      682.98     13.73 o
  -4   7   7       48.15       49.45      3.33 o
  -3   7   7     1251.92     1316.87     22.47 o
  -2   7   7      750.34      702.66     13.66 o
  -1   7   7       66.16       54.27      3.17 o
   0   7   7      100.87      102.98      4.47 o
   1   7   7      225.40      218.21     10.00 o
   2   7   7       30.98       33.99      4.40 o
   3   7   7     1617.46     1659.85     36.42 o
   4   7   7      121.38      127.37      6.81 o
   5   7   7      655.45      640.26     31.94 o
   6   7   7        2.38       -0.42      2.43 o
   7   7   7      178.12      184.53      7.08 o
   8   7   7        2.55       -0.51      3.76 o
  -7   8   7      106.91      131.38     11.12 o
  -6   8   7      652.90      735.99     26.92 o
  -5   8   7      150.21      133.21      8.95 o
  -4   8   7        1.13        0.50      3.48 o
  -3   8   7       38.02       43.39      5.67 o
  -2   8   7     2037.85     1930.24     37.46 o
  -1   8   7      490.98      451.28     13.52 o
   0   8   7     3523.92     3484.25     61.62 o
   1   8   7       41.97       39.36      4.90 o
   2   8   7      215.09      212.10      9.24 o
   3   8   7        0.00       -0.04      3.48 o
   4   8   7      256.14      246.96     11.36 o
   5   8   7       91.50      114.89     10.02 o
   6   8   7     1312.57     1392.34     30.07 o
  -4   9   7      117.12      134.70     10.17 o
  -3   9   7      296.94      287.13     15.24 o
  -2   9   7      544.46      561.37     16.40 o
  -1   9   7       22.91       19.22      4.93 o
   0   9   7      142.96      147.03      8.54 o
   1   9   7     1239.03     1291.20     28.44 o
   2   9   7      120.78      130.56     10.19 o
   3   9   7       47.40       32.60      6.26 o
   4   9   7       51.95       51.99      9.94 o
 -12   0   8      794.75      790.91     18.61 o
 -10   0   8      354.26      344.61      9.28 o
  -8   0   8      895.96      816.08     16.73 o
  -6   0   8     6737.89     6666.16     90.46 o
  -4   0   8     2955.28     2804.99     44.02 o
  -2   0   8      924.19      936.62     25.29 o
   0   0   8     2646.90     2538.67     60.21 o
   2   0   8       30.96        9.72      3.39 o
   4   0   8    13054.07    13519.39    353.58 o
   6   0   8     1851.28     2020.75     37.49 o
   8   0   8     2134.74     2088.07     46.25 o
  10   0   8     2096.62     2117.75     47.29 o
 -12   1   8       10.44        4.36      1.70 o
 -11   1   8      408.96      407.64      7.62 o
 -10   1   8      689.39      622.50     10.00 o
  -9   1   8     1217.36     1255.53     17.28 o
  -8   1   8       84.55       70.81      2.91 o
  -7   1   8     1534.72     1442.56     20.94 o
  -6   1   8      122.83      131.21      2.64 o
  -5   1   8       53.72       52.33      1.62 o
  -4   1   8      248.71      282.74      6.32 o
  -3   1   8     8332.14     8527.38    116.41 o
  -2   1   8      487.84      532.09     11.61 o
  -1   1   8     4173.31     3926.46     64.01 o
   0   1   8        0.02        3.29      1.35 o
   1   1   8      112.39      112.07      5.40 o
   2   1   8      171.64      152.09      3.86 o
   3   1   8     7994.42     8185.88    102.40 o
   4   1   8     1473.15     1568.29     28.68 o
   5   1   8     1609.62     1626.63     22.23 o
   6   1   8       42.08       43.22      2.52 o
   7   1   8        2.52        4.16      1.95 o
   8   1   8        8.62        9.50      2.24 o
   9   1   8      356.18      356.26      9.37 o
  10   1   8       22.52       26.04      4.39 o
  11   1   8      562.20      581.56     28.01 o
  12   1   8      147.97      129.48      9.52 o
 -12   2   8      701.54      647.28     12.30 o
 -11   2   8      164.81      177.64      5.37 o
 -10   2   8      931.93      895.11     15.06 o
  -9   2   8        5.11        7.79      1.73 o
  -8   2   8     1011.70      967.74     13.71 o
  -7   2   8      906.67      911.31     12.30 o
  -6   2   8       41.98       50.21      2.21 o
  -5   2   8      506.63      501.77     11.56 o
  -4   2   8      281.72      260.82      8.16 o
  -3   2   8        2.39        2.14      1.93 o
  -2   2   8       52.89       56.95      3.59 o
  -1   2   8     1236.90     1268.34     23.18 o
   0   2   8     1041.08     1011.99     15.73 o
   1   2   8      345.25      332.66      6.47 o
   2   2   8     3451.04     3435.57     48.28 o
   3   2   8      219.64      252.33      5.46 o
   4   2   8      137.72      129.47      3.84 o
   5   2   8      163.04      171.98      4.07 o
   6   2   8      387.87      377.86      9.72 o
   7   2   8      303.09      283.78      7.26 o
   8   2   8     1920.74     1904.08     32.04 o
   9   2   8      191.57      207.01      6.29 o
  10   2   8      586.97      590.80     12.58 o
  11   2   8      131.70      122.84      5.57 o
 -12   3   8       14.81       15.51      2.43 o
 -11   3   8      139.50      136.08      4.76 o
 -10   3   8       12.02        7.22      1.89 o
  -9   3   8     1033.56     1029.28     16.76 o
  -8   3   8        0.79       -0.26      1.31 o
  -7   3   8     2623.20     2577.53     37.75 o
  -6   3   8      655.59      625.18     10.25 o
  -5   3   8      170.14      172.70      4.29 o
  -4   3   8        0.60       -1.72      1.95 o
  -3   3   8     2314.67     1992.63     34.76 o
  -2   3   8      109.34      108.21      2.61 o
  -1   3   8     8238.64     7992.58    113.84 o
   0   3   8     1377.06     1398.65     22.54 o
   1   3   8       82.35      102.49      4.27 o
   2   3   8     2440.90     2484.55     32.93 o
   3   3   8     2616.47     2529.43     33.61 o
   4   3   8      359.89      340.13      6.54 o
   5   3   8     2251.50     2179.48     29.43 o
   6   3   8      208.01      205.06      6.08 o
   7   3   8       45.24       51.04      3.26 o
   8   3   8      134.97      133.17      6.18 o
   9   3   8      282.55      260.21      7.39 o
  10   3   8      156.76      163.09      9.64 o
  11   3   8      351.38      342.92     12.40 o
 -11   4   8        0.04       -0.34      1.79 o
 -10   4   8      114.29      113.79      6.82 o
  -9   4   8       29.82       30.14      2.45 o
  -8   4   8       63.48       67.88      3.67 o
  -7   4   8      146.55      149.43      5.60 o
  -6   4   8     5260.77     5249.29     67.57 o
  -5   4   8      498.74      472.15      8.42 o
  -4   4   8      745.06      757.90     13.61 o
  -3   4   8       23.31       17.25      3.44 o
  -2   4   8      133.10      143.61      5.80 o
  -1   4   8      231.96      266.64      6.64 o
   0   4   8     4435.33     4485.89     65.78 o
   1   4   8      306.01      313.52      7.60 o
   2   4   8     2529.47     2540.97     38.98 o
   3   4   8        2.53        4.55      1.48 o
   4   4   8     1110.69     1046.64     17.25 o
   5   4   8     1935.06     1890.11     26.25 o
   6   4   8      834.62      852.18     16.41 o
   7   4   8        6.18        6.18      2.17 o
   8   4   8     1031.27     1062.27     20.12 o
   9   4   8       38.38       51.51      3.69 o
  10   4   8      218.71      211.86      8.34 o
 -10   5   8       37.94       41.53      3.01 o
  -9   5   8     1501.28     1551.55     27.69 o
  -8   5   8       29.98       39.57      5.49 o
  -7   5   8      278.08      301.32      7.81 o
  -6   5   8       81.59       79.09      3.18 o
  -5   5   8       89.33       90.22      3.25 o
  -4   5   8       53.12       38.00      3.20 o
  -3   5   8     1583.25     1610.65     25.72 o
  -2   5   8       49.36       48.88      4.09 o
  -1   5   8     1075.46      957.44     19.78 o
   0   5   8      499.02      506.70     17.49 o
   1   5   8        0.62       -0.45      2.68 o
   2   5   8        0.18       -1.20      2.07 o
   3   5   8      637.67      612.19     12.55 o
   4   5   8       56.92       55.49      5.10 o
   5   5   8     1830.50     1801.02     31.49 o
   6   5   8        7.37        8.35      2.29 o
   7   5   8      544.08      552.52     12.46 o
   8   5   8      207.59      187.28      6.67 o
   9   5   8      192.10      211.24     10.44 o
  10   5   8       18.46       27.05      3.66 o
  -9   6   8      149.11      168.94     11.69 o
  -8   6   8      150.12      145.18      7.13 o
  -7   6   8       22.81       26.92      3.66 o
  -6   6   8      763.36      806.41     19.85 o
  -5   6   8       53.91       56.68      2.74 o
  -4   6   8     1510.71     1451.32     21.18 o
  -3   6   8       76.83       76.68      2.89 o
  -2   6   8      181.56      181.20      5.52 o
  -1   6   8      364.03      345.38     10.39 o
   0   6   8      601.27      573.96     14.22 o
   1   6   8        3.34        4.98      2.88 o
   2   6   8      592.06      597.36     12.87 o
   3   6   8        0.13       -2.35      2.35 o
   4   6   8        0.69        2.03      2.57 o
   5   6   8        1.43        1.43      1.99 o
   6   6   8      639.09      614.38     13.73 o
   7   6   8       18.07       17.63      2.99 o
   8   6   8     1201.05     1164.83     25.17 o
   9   6   8      135.48      145.02      6.98 o
  -8   7   8       13.94       14.21      3.54 o
  -7   7   8      677.34      706.51     18.39 o
  -6   7   8        7.94       12.02      3.01 o
  -5   7   8       76.54       81.37      5.31 o
  -4   7   8      140.07      141.24      5.59 o
  -3   7   8     1734.80     1656.75     30.68 o
  -2   7   8       92.58       76.99      4.08 o
  -1   7   8     1310.54     1340.28     22.80 o
   0   7   8      136.01      127.01      6.89 o
   1   7   8        0.75       -3.28      3.28 o
   2   7   8       47.28       53.20      5.11 o
   3   7   8      889.68      889.03     20.15 o
   4   7   8        0.41        1.08      3.52 o
   5   7   8      666.94      724.54     15.76 o
   6   7   8       31.19       30.85      4.74 o
   7   7   8      137.99      130.72     11.66 o
   8   7   8       67.73       77.92      5.48 o
  -7   8   8        3.72        7.71      5.95 o
  -6   8   8      736.33      747.14     34.29 o
  -5   8   8        5.40        8.40      4.82 o
  -4   8   8      501.26      532.25     15.22 o
  -3   8   8       21.22       29.73      4.78 o
  -2   8   8       21.80       29.75      4.89 o
  -1   8   8        1.72        0.04      3.42 o
   0   8   8     1662.15     1650.28     33.34 o
   1   8   8      161.86      177.24      8.60 o
   2   8   8     2132.26     2153.58     41.12 o
   3   8   8      319.73      317.97     15.31 o
   4   8   8      246.68      258.03     16.16 o
   5   8   8       30.53       40.34      7.40 o
   6   8   8      244.32      252.21      9.52 o
  -4   9   8        3.94       -5.10      6.37 o
  -3   9   8      257.25      275.73     11.68 o
  -2   9   8       77.77       55.97      6.34 o
  -1   9   8      686.91      689.25     27.30 o
   0   9   8       35.31       26.03      5.96 o
   1   9   8      105.11      112.47      7.94 o
   2   9   8       59.73       51.66      7.25 o
   3   9   8      581.68      557.29     19.07 o
 -12   0   9       73.88       69.75      4.51 o
 -10   0   9     1351.32     1316.03     25.89 o
  -8   0   9      205.46      182.98      5.86 o
  -6   0   9      795.45      811.58     12.93 o
  -4   0   9    15775.21    16294.79    278.91 o
  -2   0   9     1405.84     1373.16     58.52 o
   0   0   9      160.58      179.31      8.58 o
   2   0   9     2744.90     2643.54     62.70 o
   4   0   9      997.14      950.33     25.09 o
   6   0   9      148.61      196.10     22.71 o
   8   0   9      112.02      119.48      9.83 o
  10   0   9     1447.92     1399.81     50.06 o
 -12   1   9      249.80      264.48      6.06 o
 -11   1   9      334.11      318.40      6.54 o
 -10   1   9      481.90      455.80      8.06 o
  -9   1   9      905.72      848.62     12.58 o
  -8   1   9      436.77      406.79      7.70 o
  -7   1   9     1558.61     1553.27     17.07 o
  -6   1   9      132.33      148.34      2.90 o
  -5   1   9     1901.74     1911.91     24.02 o
  -4   1   9      301.06      260.91      4.97 o
  -3   1   9       48.61       41.45      3.02 o
  -2   1   9       55.09       49.94      3.60 o
  -1   1   9     4387.62     4120.33     67.38 o
   0   1   9      130.87      116.28      3.63 o
   1   1   9      880.81      716.49     14.66 o
   2   1   9     2854.65     2890.12     48.15 o
   3   1   9      883.15      877.57     14.14 o
   4   1   9      323.42      274.17      5.87 o
   5   1   9     4095.25     4250.42     54.36 o
   6   1   9       74.79       73.35      3.29 o
   7   1   9      705.20      699.71     24.06 o
   8   1   9       41.84       39.33      3.24 o
   9   1   9      682.65      661.05     15.44 o
  10   1   9        0.73        1.92      2.19 o
  11   1   9      359.61      367.49     10.04 o
 -12   2   9      515.86      537.95     10.96 o
 -11   2   9       38.21       31.06      3.03 o
 -10   2   9     1845.44     1865.47     28.03 o
  -9   2   9        0.61       -0.11      1.53 o
  -8   2   9      692.30      635.97     17.88 o
  -7   2   9       86.07       74.25      2.81 o
  -6   2   9      861.05      842.78     12.13 o
  -5   2   9        3.65        4.52      1.47 o
  -4   2   9      273.16      247.10      7.33 o
  -3   2   9      226.45      210.25      6.72 o
  -2   2   9     2226.68     2066.55     35.92 o
  -1   2   9      488.01      593.59     13.02 o
   0   2   9      164.12      150.21      5.75 o
   1   2   9      227.16      233.00      5.08 o
   2   2   9     2967.34     2938.16     44.24 o
   3   2   9      118.70      106.19      3.37 o
   4   2   9     5131.30     4943.72     68.55 o
   5   2   9       27.12       24.66      2.01 o
   6   2   9      131.14      135.64      5.16 o
   7   2   9       76.68       84.04      4.28 o
   8   2   9      835.46      811.54     23.35 o
   9   2   9      208.59      196.08      6.37 o
  10   2   9     1786.36     1763.77     30.71 o
  11   2   9       34.79       40.34      4.60 o
 -11   3   9       19.77       21.65      2.56 o
 -10   3   9      286.22      277.37      6.84 o
  -9   3   9      784.97      758.92     13.25 o
  -8   3   9       63.43       52.48      3.36 o
  -7   3   9      900.90      873.35     16.92 o
  -6   3   9       16.03       13.97      1.77 o
  -5   3   9       71.04       69.16      2.79 o
  -4   3   9       63.54       61.90      6.42 o
  -3   3   9       27.88       31.55      2.39 o
  -2   3   9      143.69      158.43      4.62 o
  -1   3   9     7775.96     7563.42    108.21 o
   0   3   9      301.43      321.39      7.77 o
   1   3   9     1092.99     1219.79     17.47 o
   2   3   9      257.56      263.29      5.45 o
   3   3   9      217.87      237.59      6.25 o
   4   3   9       73.29       82.72      4.69 o
   5   3   9      749.25      691.14     11.18 o
   6   3   9      143.71      125.67      4.76 o
   7   3   9     1239.30     1237.21     22.32 o
   8   3   9      630.30      623.51     13.14 o
   9   3   9       73.07       84.92      5.50 o
  10   3   9       18.36       13.99      3.03 o
  11   3   9      100.08       89.33      5.05 o
 -11   4   9       16.63       28.11      2.83 o
 -10   4   9     1220.32     1250.73     20.30 o
  -9   4   9       32.54       31.21      2.57 o
  -8   4   9      589.24      606.64     13.38 o
  -7   4   9      150.56      159.57      5.43 o
  -6   4   9       57.58       47.75      2.58 o
  -5   4   9      189.98      192.46      5.10 o
  -4   4   9     6704.39     6639.17     94.08 o
  -3   4   9     1589.14     1511.91     28.19 o
  -2   4   9     3310.21     3297.11     55.76 o
  -1   4   9       71.36       82.23      3.72 o
   0   4   9      115.62      105.01      4.38 o
   1   4   9       59.13       50.83      2.55 o
   2   4   9     3879.59     4095.80     53.38 o
   3   4   9       13.79       11.54      1.69 o
   4   4   9     1500.08     1447.24     20.88 o
   5   4   9       51.42       58.22      2.92 o
   6   4   9      206.48      197.16      6.54 o
   7   4   9       45.16       36.40      3.63 o
   8   4   9      326.72      368.20     10.82 o
   9   4   9       22.95       20.26      2.87 o
  10   4   9      588.09      598.83     14.79 o
 -10   5   9        0.63       -0.49      1.87 o
  -9   5   9      397.77      417.30     10.38 o
  -8   5   9       32.82       34.20      2.97 o
  -7   5   9     2535.86     2617.12     43.32 o
  -6   5   9      115.50      117.95      4.73 o
  -5   5   9      152.94      177.13      4.69 o
  -4   5   9      173.16      163.24      4.39 o
  -3   5   9      182.07      165.25      6.85 o
  -2   5   9      214.00      222.49      8.06 o
  -1   5   9      594.42      582.58     14.09 o
   0   5   9       11.95       11.25      2.57 o
   1   5   9      716.56      713.75     16.01 o
   2   5   9       12.42       11.74      2.70 o
   3   5   9        2.68        6.58      1.64 o
   4   5   9      173.36      184.68      5.10 o
   5   5   9      464.01      470.35      9.76 o
   6   5   9        5.33        8.77      2.26 o
   7   5   9     2082.96     2081.67     47.14 o
   8   5   9       14.49       23.90      3.15 o
   9   5   9      137.99      135.19      6.29 o
  -9   6   9      130.77      154.70      7.80 o
  -8   6   9      141.22      153.86      7.45 o
  -7   6   9       14.78        8.56      3.00 o
  -6   6   9      706.83      696.16     18.62 o
  -5   6   9      381.49      372.46      7.60 o
  -4   6   9     1620.46     1590.30     23.16 o
  -3   6   9      214.62      202.76      6.14 o
  -2   6   9      151.29      140.32      7.05 o
  -1   6   9        7.18        7.54      3.14 o
   0   6   9       34.47       36.61      4.19 o
   1   6   9      118.61      114.42      6.06 o
   2   6   9     1199.92     1195.36     21.62 o
   3   6   9      152.72      146.85      6.06 o
   4   6   9      954.72      957.57     15.68 o
   5   6   9      266.40      288.20      8.22 o
   6   6   9      123.27      118.05      5.37 o
   7   6   9        0.65        2.82      2.50 o
   8   6   9      271.28      260.92      9.14 o
   9   6   9        1.28        1.77      2.82 o
  -8   7   9       52.50       43.40      4.79 o
  -7   7   9      847.49      956.55     23.23 o
  -6   7   9       36.98       35.46      4.07 o
  -5   7   9      648.15      644.14     15.08 o
  -4   7   9      178.14      203.70      6.58 o
  -3   7   9        4.39        5.43      2.12 o
  -2   7   9      374.66      355.05      9.01 o
  -1   7   9     1263.17     1291.20     22.33 o
   0   7   9       32.09       37.81      4.80 o
   1   7   9     1729.10     1702.04     33.35 o
   2   7   9      878.53      837.26     19.54 o
   3   7   9      169.54      166.28      8.48 o
   4   7   9      152.86      173.52      6.00 o
   5   7   9      976.05      961.45     27.68 o
   6   7   9       73.57       80.10      4.88 o
   7   7   9     1077.75     1004.25     23.55 o
  -6   8   9      105.81       94.59     10.35 o
  -5   8   9        4.20       -4.76      5.03 o
  -4   8   9     1015.05      993.10     23.09 o
  -3   8   9        1.25        0.57      3.60 o
  -2   8   9      803.02      858.33     20.81 o
  -1   8   9       13.18        2.53      3.80 o
   0   8   9      180.41      183.02      9.00 o
   1   8   9       10.63       10.89      4.16 o
   2   8   9     1742.63     1692.92     34.22 o
   3   8   9        3.45        9.34      4.92 o
   4   8   9       32.28       24.18      9.49 o
   5   8   9        5.96        3.78      3.04 o
  -3   9   9       65.55       69.59      7.38 o
  -2   9   9       83.86       73.91      6.84 o
  -1   9   9      424.87      405.04     13.96 o
   0   9   9      423.10      446.69     14.63 o
   1   9   9     1310.64     1291.66     28.95 o
   2   9   9       40.01       46.84      9.23 o
 -12   0  10      221.12      210.79      7.62 o
 -10   0  10      770.26      751.44     16.53 o
  -8   0  10     1585.44     1496.73     28.41 o
  -6   0  10     1464.48     1480.33     26.33 o
  -4   0  10      778.70      775.50     24.39 o
  -2   0  10    14892.39    14622.56    324.42 o
   0   0  10     1407.38     1235.32     32.87 o
   2   0  10     1787.14     1635.39     41.32 o
   4   0  10     4983.27     4918.08    112.20 o
   6   0  10      107.75      105.72      9.65 o
   8   0  10       23.85       12.86      5.47 o
  10   0  10      667.52      667.22     28.10 o
 -12   1  10       17.55       14.30      2.73 o
 -11   1  10      826.81      855.50     18.66 o
 -10   1  10      155.08      159.06      4.24 o
  -9   1  10        9.00       12.70      1.59 o
  -8   1  10     1514.90     1468.17     19.75 o
  -7   1  10      774.25      773.40      9.46 o
  -6   1  10        0.90        1.92      0.86 o
  -5   1  10     2540.37     2487.54     30.78 o
  -4   1  10      124.08      126.78      4.67 o
  -3   1  10      924.89      949.20     18.87 o
  -2   1  10      938.88     1067.23     20.72 o
  -1   1  10      360.78      366.37      9.57 o
   0   1  10       69.34       91.81      3.63 o
   1   1  10      609.80      517.78     11.89 o
   2   1  10     1320.42     1196.18     22.43 o
   3   1  10     3353.90     3190.13     53.07 o
   4   1  10      203.44      183.20      4.79 o
   5   1  10        0.30       -0.03      1.40 o
   6   1  10       19.34       17.45      2.54 o
   7   1  10      315.54      305.46      8.62 o
   8   1  10      104.40       97.37      4.85 o
   9   1  10     2061.85     2047.03     38.84 o
  10   1  10        4.68        6.17      2.70 o
  11   1  10       61.99       57.65      4.34 o
 -11   2  10       22.58       22.06      2.81 o
 -10   2  10      903.46      874.58     15.12 o
  -9   2  10       54.85       53.27      2.97 o
  -8   2  10     1608.15     1593.81     24.08 o
  -7   2  10       48.20       44.76      2.79 o
  -6   2  10      146.49      141.85      5.01 o
  -5   2  10      449.72      531.41     10.95 o
  -4   2  10      849.01      845.42     17.37 o
  -3   2  10      195.28      186.53      9.14 o
  -2   2  10     2558.95     2337.27     40.54 o
  -1   2  10        0.75       -0.97      2.08 o
   0   2  10      905.85      888.77     25.56 o
   1   2  10        0.80        2.91      2.28 o
   2   2  10       50.48       53.84      2.73 o
   3   2  10      181.69      210.96      5.63 o
   4   2  10     3591.31     3388.43     50.83 o
   5   2  10      162.50      168.78      4.67 o
   6   2  10     1991.70     1997.85     37.50 o
   7   2  10      239.94      252.34      7.75 o
   8   2  10       14.42       16.10      3.21 o
   9   2  10       62.43       66.15      3.97 o
  10   2  10      639.62      601.99     14.49 o
  11   2  10      184.76      186.80      7.23 o
 -11   3  10     1509.03     1536.58     24.32 o
 -10   3  10       34.30       36.59      2.82 o
  -9   3  10      358.07      352.70      7.85 o
  -8   3  10      483.98      486.29     11.27 o
  -7   3  10      292.86      283.27      7.57 o
  -6   3  10       89.12       87.01      3.28 o
  -5   3  10     3074.57     3075.77     45.63 o
  -4   3  10        0.55        1.00      2.31 o
  -3   3  10       95.72       75.33      4.52 o
  -2   3  10        0.38        1.27      1.56 o
  -1   3  10      199.40      184.22      6.50 o
   0   3  10      756.62      740.14     11.47 o
   1   3  10     6171.26     6366.54     80.88 o
   2   3  10      271.58      280.45      5.79 o
   3   3  10     1195.29     1146.26     16.95 o
   4   3  10        1.91        5.75      1.58 o
   5   3  10        2.91        4.80      1.97 o
   6   3  10      141.95      139.60     12.77 o
   7   3  10     1093.56     1105.46     20.51 o
   8   3  10       57.55       51.38      4.37 o
   9   3  10     1166.74     1129.32     21.35 o
  10   3  10       37.59       42.00      3.97 o
 -11   4  10        7.80        3.70      2.17 o
 -10   4  10      501.06      506.39     12.41 o
  -9   4  10        0.31       -0.93      1.58 o
  -8   4  10      969.11      952.43     18.54 o
  -7   4  10       14.53       13.18      3.50 o
  -6   4  10       19.18       22.00      2.07 o
  -5   4  10      537.61      527.06      9.45 o
  -4   4  10       56.17       59.78      5.69 o
  -3   4  10     1524.12     1503.26     28.38 o
  -2   4  10     3784.85     3575.54     60.49 o
  -1   4  10       25.28       26.09      2.65 o
   0   4  10     1398.18     1422.36     20.30 o
   1   4  10      159.41      164.92      4.19 o
   2   4  10       20.03       15.31      2.39 o
   3   4  10      333.26      342.05      6.98 o
   4   4  10     1416.80     1452.30     21.16 o
   5   4  10      652.17      638.02     11.91 o
   6   4  10     1177.09     1188.94     21.84 o
   7   4  10      115.01      137.68      5.43 o
   8   4  10        1.45       -1.10      2.24 o
   9   4  10        0.12        3.31      2.54 o
  10   4  10      109.20      114.80      6.40 o
 -10   5  10      624.63      671.31     14.26 o
  -9   5  10      100.86      105.78      5.10 o
  -8   5  10        3.12        0.42      1.95 o
  -7   5  10     1110.63     1100.66     20.71 o
  -6   5  10      272.22      265.35      6.22 o
  -5   5  10     4691.93     4669.14     61.10 o
  -4   5  10      398.85      390.03      9.04 o
  -3   5  10      211.74      218.48      8.06 o
  -2   5  10      212.13      201.42      7.80 o
  -1   5  10      654.98      658.95     15.60 o
   0   5  10      194.96      189.26      6.46 o
   1   5  10     1505.09     1509.85     25.61 o
   2   5  10       70.60       73.67      3.31 o
   3   5  10      574.43      568.49     12.47 o
   4   5  10        9.62       13.61      2.08 o
   5   5  10      151.35      151.77      5.58 o
   6   5  10      534.36      537.92     12.21 o
   7   5  10       83.41       89.65      8.10 o
   8   5  10       28.69       29.27      5.85 o
   9   5  10     1036.73     1114.11     61.43 o
  -9   6  10        4.13        1.97      2.99 o
  -8   6  10      249.89      243.63      9.72 o
  -7   6  10        1.43       -1.44      2.52 o
  -6   6  10      175.50      166.51      7.47 o
  -5   6  10        6.70        4.57      1.68 o
  -4   6  10      417.88      446.90      8.65 o
  -3   6  10      357.07      339.85     11.38 o
  -2   6  10      615.45      609.99     15.33 o
  -1   6  10       18.62       13.25      3.47 o
   0   6  10      743.03      714.66     17.14 o
   1   6  10       24.74       26.47      4.13 o
   2   6  10        3.37        1.78      2.65 o
   3   6  10        0.53        0.77      2.10 o
   4   6  10      885.37      871.20     17.43 o
   5   6  10      280.18      263.94      7.87 o
   6   6  10     2351.85     2386.28     54.36 o
   7   6  10      479.63      493.22     12.21 o
   8   6  10        1.98       -2.53      3.36 o
  -8   7  10       42.28       42.72      5.12 o
  -7   7  10       49.33       43.39      4.81 o
  -6   7  10       50.83       55.09      5.84 o
  -5   7  10     2175.06     2167.94     39.34 o
  -4   7  10       29.34       25.77      3.00 o
  -3   7  10      194.11      206.44      6.66 o
  -2   7  10        0.14        2.58      2.07 o
  -1   7  10      115.12      110.64      6.79 o
   0   7  10      986.19      900.73     20.82 o
   1   7  10     2491.18     2462.87     45.45 o
   2   7  10       34.61       31.64      4.62 o
   3   7  10       14.28       10.91      3.76 o
   4   7  10      544.45      524.60     11.40 o
   5   7  10        0.32       -1.74      2.22 o
   6   7  10       70.15       73.06      5.05 o
   7   7  10      457.16      444.60     13.01 o
  -6   8  10       90.91       70.46      9.58 o
  -5   8  10       90.83      118.82     11.46 o
  -4   8  10       94.24       84.09      6.83 o
  -3   8  10        7.25        0.55      4.50 o
  -2   8  10      604.19      628.55     17.23 o
  -1   8  10       61.46       62.48      6.01 o
   0   8  10     1331.70     1291.15     28.14 o
   1   8  10       22.46       23.93      4.87 o
   2   8  10        8.13       17.59      4.69 o
   3   8  10      105.57      117.07      8.59 o
   4   8  10      662.57      698.03     17.68 o
   5   8  10       58.37       48.70      4.56 o
  -2   9  10      136.63      160.67      9.29 o
  -1   9  10      315.24      350.34     13.07 o
   0   9  10      194.27      195.14     13.08 o
   1   9  10      827.78      799.58     22.04 o
 -12   0  11      492.70      516.66     26.55 o
 -10   0  11      127.07      132.90      6.77 o
  -8   0  11      841.62      873.34     18.07 o
  -6   0  11     4575.56     4402.67     61.02 o
  -4   0  11       36.41       41.87      2.49 o
  -2   0  11     3051.79     3137.24     75.04 o
   0   0  11     1315.02     1050.02     29.26 o
   2   0  11     1144.15     1023.36     28.40 o
   4   0  11     2251.77     2232.32     54.33 o
   6   0  11        6.65        3.51      5.12 o
   8   0  11      198.19      231.21     14.77 o
  10   0  11       89.36       84.60      9.29 o
 -11   1  11      365.32      335.39      6.90 o
 -10   1  11       39.34       45.76      2.50 o
  -9   1  11      875.25      844.39     12.69 o
  -8   1  11      880.69      870.43     12.77 o
  -7   1  11       11.41       24.60      2.30 o
  -6   1  11      225.45      265.47      4.54 o
  -5   1  11     1252.41     1276.26     21.02 o
  -4   1  11      120.39      116.29      3.47 o
  -3   1  11     2437.83     2439.65     42.44 o
  -2   1  11       89.58       96.16      4.95 o
  -1   1  11     2429.13     2327.96     40.61 o
   0   1  11      487.88      504.58     12.10 o
   1   1  11      524.80      470.71     11.96 o
   2   1  11        1.69        5.49      2.46 o
   3   1  11     2950.03     2828.70     47.91 o
   4   1  11       10.41       21.21      2.92 o
   5   1  11     3596.63     3457.16     58.10 o
   6   1  11     1681.25     1618.44     31.24 o
   7   1  11      312.40      307.55     11.31 o
   8   1  11      205.54      190.93      6.94 o
   9   1  11     1304.66     1328.75     33.36 o
  10   1  11        9.88        6.02      8.18 o
  11   1  11      879.04      939.59     31.46 o
 -11   2  11        3.55        1.74      3.54 o
 -10   2  11      147.87      156.06      5.09 o
  -9   2  11       47.75       56.80      3.31 o
  -8   2  11     1082.87     1067.47     17.30 o
  -7   2  11       28.42       26.88      2.68 o
  -6   2  11     2818.77     2650.29     35.84 o
  -5   2  11      574.65      565.50     13.27 o
  -4   2  11        7.11        4.25      2.59 o
  -3   2  11      255.29      233.56      7.75 o
  -2   2  11     1352.67     1299.52     24.85 o
  -1   2  11        2.04       -1.07      2.22 o
   0   2  11     3347.07     3297.05     55.66 o
   1   2  11       30.65       27.80      3.87 o
   2   2  11      163.54      170.06      6.60 o
   3   2  11      428.18      479.21      9.20 o
   4   2  11        0.63        1.17      1.48 o
   5   2  11      159.23      151.56      4.61 o
   6   2  11     1379.37     1303.31     25.96 o
   7   2  11        0.02        0.05      1.95 o
   8   2  11     1056.35     1090.33     20.50 o
   9   2  11      185.64      187.12      6.55 o
  10   2  11       32.56       39.08      4.80 o
 -11   3  11      795.95      836.93     15.18 o
 -10   3  11      103.97      108.15      4.36 o
  -9   3  11     1058.83     1003.22     16.85 o
  -8   3  11      248.54      246.25      7.35 o
  -7   3  11        0.34        4.13      1.82 o
  -6   3  11      188.25      187.11      5.12 o
  -5   3  11      171.98      169.64      8.91 o
  -4   3  11      291.71      290.90      8.96 o
  -3   3  11     2874.18     2645.69     46.06 o
  -2   3  11       23.36       24.19      2.43 o
  -1   3  11     1587.19     1501.59     24.82 o
   0   3  11       28.81       27.88      3.90 o
   1   3  11      191.94      185.58      9.51 o
   2   3  11       45.90       46.89      2.49 o
   3   3  11     3067.36     3003.54     43.43 o
   4   3  11      134.03      128.72      3.99 o
   5   3  11     1550.59     1467.50     21.20 o
   6   3  11        1.49        0.85      2.50 o
   7   3  11      129.67      135.73      5.31 o
   8   3  11      152.57      154.76      5.94 o
   9   3  11      832.38      838.69     17.11 o
  10   3  11       12.43        8.78      2.91 o
 -10   4  11       15.72       12.62      2.33 o
  -9   4  11       94.25      107.59      4.28 o
  -8   4  11     1293.72     1311.15     24.26 o
  -7   4  11       14.71       10.39      2.17 o
  -6   4  11     2031.39     2135.62     31.67 o
  -5   4  11      120.02      128.72      4.89 o
  -4   4  11        3.53        2.66      2.72 o
  -3   4  11      443.30      446.32     11.97 o
  -2   4  11      825.40      776.01     14.59 o
  -1   4  11      374.74      361.55      8.74 o
   0   4  11     3518.24     3652.27     48.03 o
   1   4  11      169.79      182.86      4.54 o
   2   4  11       58.67       64.31      2.85 o
   3   4  11      375.71      370.57      8.99 o
   4   4  11      372.82      366.18      8.68 o
   5   4  11       33.83       47.04      4.22 o
   6   4  11      766.78      803.79     17.44 o
   7   4  11      289.24      268.75      7.84 o
   8   4  11      884.17      856.81     21.58 o
   9   4  11      102.12      121.34      6.07 o
 -10   5  11       24.80       38.66      7.36 o
  -9   5  11      217.20      214.82      7.28 o
  -8   5  11       92.23       98.20      6.39 o
  -7   5  11      443.83      475.00     12.39 o
  -6   5  11        6.17        2.90      1.87 o
  -5   5  11     1876.06     1913.57     27.38 o
  -4   5  11       27.86       23.99      2.78 o
  -3   5  11     2167.84     2049.97     37.88 o
  -2   5  11       97.68       96.06      5.68 o
  -1   5  11      366.74      387.29     11.30 o
   0   5  11      746.12      720.28     11.90 o
   1   5  11      454.13      460.03      8.63 o
   2   5  11      335.98      349.61      7.29 o
   3   5  11     1379.63     1392.53     20.80 o
   4   5  11      126.75      114.23      4.10 o
   5   5  11      875.09      881.48     17.55 o
   6   5  11      115.72      120.58      6.62 o
   7   5  11       79.32       74.42      4.43 o
   8   5  11       20.57       15.90      3.18 o
   9   5  11      318.53      345.88     13.33 o
  -8   6  11      467.19      538.94     15.84 o
  -7   6  11       56.78       46.78      5.93 o
  -6   6  11     1878.86     1913.15     40.08 o
  -5   6  11       55.34       56.02      3.84 o
  -4   6  11        6.16        7.95      2.31 o
  -3   6  11      206.47      177.37      6.05 o
  -2   6  11      183.19      176.82      7.95 o
  -1   6  11      516.46      479.95     13.47 o
   0   6  11      511.65      485.92     16.87 o
   1   6  11      119.69      122.85      5.73 o
   2   6  11     1085.82     1087.67     29.58 o
   3   6  11      312.57      317.34      7.35 o
   4   6  11        2.86        1.39      1.97 o
   5   6  11      981.97      986.66     19.59 o
   6   6  11      230.80      225.80     13.77 o
   7   6  11       55.31       47.15      4.01 o
   8   6  11      840.95      842.55     20.13 o
  -7   7  11       18.46       22.45      4.01 o
  -6   7  11      431.98      464.38     14.17 o
  -5   7  11      227.03      248.44      8.63 o
  -4   7  11       64.32       63.00      4.12 o
  -3   7  11     1092.22     1129.32     20.74 o
  -2   7  11      160.86      151.62      5.73 o
  -1   7  11      323.47      299.86     13.38 o
   0   7  11       77.56       73.70      7.42 o
   1   7  11      149.90      149.76      7.93 o
   2   7  11       93.26      104.83      6.84 o
   3   7  11     2269.82     2292.13     43.56 o
   4   7  11       14.67       14.45      3.24 o
   5   7  11       57.77       55.55      5.61 o
   6   7  11       71.99       69.47      5.87 o
  -5   8  11      354.97      421.15     20.66 o
  -4   8  11      126.47      125.63      8.05 o
  -3   8  11       22.55       15.23      4.57 o
  -2   8  11      267.39      238.06     10.40 o
  -1   8  11        0.20       -0.88      3.86 o
   0   8  11     1636.90     1657.23     34.35 o
   1   8  11        8.11        3.41      3.98 o
   2   8  11      365.01      362.09     19.74 o
   3   8  11        7.08        1.34      4.48 o
   4   8  11      182.94      195.75     17.29 o
 -10   0  12       12.08       11.21      6.23 o
  -8   0  12       33.65       22.31      2.45 o
  -6   0  12     1497.34     1553.13     26.26 o
  -4   0  12     1340.19     1398.27     27.08 o
  -2   0  12     2052.20     2047.46     51.88 o
   0   0  12     6459.38     5901.53    135.71 o
   2   0  12     2366.50     2137.70     53.40 o
   4   0  12     2883.77     2782.52     66.97 o
   6   0  12     2208.94     2036.18     72.51 o
   8   0  12      258.36      283.84     17.15 o
  10   0  12      835.92      865.52     36.02 o
 -11   1  12       44.60       57.64      3.70 o
 -10   1  12      127.45      143.11      4.06 o
  -9   1  12      824.26      808.02     12.31 o
  -8   1  12      464.58      429.28      7.42 o
  -7   1  12     3060.60     2893.00     36.55 o
  -6   1  12      794.83      794.31     11.22 o
  -5   1  12       52.60       52.36      2.56 o
  -4   1  12      118.35      139.22      5.94 o
  -3   1  12     2372.19     2322.22     41.05 o
  -2   1  12      144.65      148.92      6.37 o
  -1   1  12     3517.09     3279.57     55.75 o
   0   1  12       81.58       83.58      4.87 o
   1   1  12       30.54       34.84      3.72 o
   2   1  12      659.50      582.04     13.65 o
   3   1  12      814.31      823.20     17.22 o
   4   1  12      172.97      176.00      6.59 o
   5   1  12      444.17      417.59     10.59 o
   6   1  12      178.47      179.88     13.57 o
   7   1  12      359.91      354.25     13.97 o
   8   1  12        0.08        5.80      3.78 o
   9   1  12        0.26       -3.46      3.46 o
  10   1  12       32.84       26.46      5.07 o
 -11   2  12       48.83       44.74      3.20 o
 -10   2  12     1045.36     1087.57     18.24 o
  -9   2  12       77.14       67.03      6.60 o
  -8   2  12      124.42      116.56      4.14 o
  -7   2  12        0.21        1.13      1.79 o
  -6   2  12      139.81      146.83      6.44 o
  -5   2  12      720.80      717.44     16.09 o
  -4   2  12     1504.58     1445.54     27.58 o
  -3   2  12       74.86       73.47      4.80 o
  -2   2  12     1032.13      929.88     19.44 o
  -1   2  12      365.18      405.42     13.00 o
   0   2  12      215.46      209.35      7.60 o
   1   2  12       21.78       20.20      3.27 o
   2   2  12     1308.49     1292.14     24.96 o
   3   2  12      232.26      229.36      7.83 o
   4   2  12     2500.06     2405.69     35.45 o
   5   2  12      229.35      224.21      5.84 o
   6   2  12      176.23      179.14      6.53 o
   7   2  12       71.70       76.94      4.46 o
   8   2  12     1818.67     1811.34     35.27 o
   9   2  12       80.06       84.63      4.65 o
  10   2  12      527.84      537.73     18.87 o
 -10   3  12       60.66       52.78      3.38 o
  -9   3  12     1769.53     1770.43     27.18 o
  -8   3  12       53.31       61.92      3.86 o
  -7   3  12     1889.64     1858.18     32.33 o
  -6   3  12      926.09      926.91     19.55 o
  -5   3  12      461.64      491.59     13.10 o
  -4   3  12      557.57      586.46     14.15 o
  -3   3  12     1048.60      982.59     20.59 o
  -2   3  12        0.22        2.34      2.00 o
  -1   3  12     2309.78     2244.91     40.27 o
   0   3  12       40.17       33.36      3.98 o
   1   3  12       24.98       20.06      3.38 o
   2   3  12     2400.52     2328.83     34.70 o
   3   3  12      599.08      598.64     11.37 o
   4   3  12      346.67      344.43     10.22 o
   5   3  12     3251.19     3285.42     47.75 o
   6   3  12      129.55      127.90      5.08 o
   7   3  12      409.29      434.47     10.57 o
   8   3  12       58.01       56.59      3.98 o
   9   3  12       64.33       67.94      6.24 o
  10   3  12        0.14       -2.56      2.56 o
 -10   4  12      406.43      420.40     13.39 o
  -9   4  12        4.90        4.14      1.85 o
  -8   4  12       24.15       28.19      6.28 o
  -7   4  12      254.58      250.50      7.48 o
  -6   4  12     1365.28     1349.80     20.75 o
  -5   4  12       16.97       18.47      2.58 o
  -4   4  12      785.95      785.41     18.36 o
  -3   4  12        3.65        3.93      2.82 o
  -2   4  12      308.95      300.65      7.70 o
  -1   4  12        0.66        4.97      2.30 o
   0   4  12     1158.10     1137.06     20.38 o
   1   4  12      252.50      259.05      5.63 o
   2   4  12     2026.44     2073.45     29.00 o
   3   4  12       16.74       13.77      1.87 o
   4   4  12      479.20      511.71      9.56 o
   5   4  12       36.84       50.59      3.36 o
   6   4  12      457.16      479.29     14.88 o
   7   4  12        8.17        4.56      2.39 o
   8   4  12      570.47      635.74     14.21 o
   9   4  12       26.55       33.92      5.05 o
  -9   5  12      525.78      556.26     13.21 o
  -8   5  12       19.46       23.34      5.91 o
  -7   5  12      367.87      379.57     11.32 o
  -6   5  12        9.55        7.31      2.92 o
  -5   5  12      379.24      374.66      7.96 o
  -4   5  12       51.52       62.61      5.16 o
  -3   5  12     1372.54     1336.62     27.07 o
  -2   5  12       13.35       10.99      3.49 o
  -1   5  12     1832.91     1755.80     29.34 o
   0   5  12       24.16       28.69      3.24 o
   1   5  12      330.64      350.62      9.37 o
   2   5  12       40.51       41.93      2.57 o
   3   5  12      502.58      496.44      9.54 o
   4   5  12        1.35        0.78      1.83 o
   5   5  12      423.39      398.45      9.93 o
   6   5  12        5.97        8.09      2.51 o
   7   5  12      334.23      377.02     10.10 o
   8   5  12      144.22      153.33      9.55 o
  -8   6  12       16.10       15.76      3.81 o
  -7   6  12       30.10       38.11      4.50 o
  -6   6  12      848.04      915.36     22.57 o
  -5   6  12      284.66      297.86      8.43 o
  -4   6  12     2276.94     2239.77     40.86 o
  -3   6  12       47.13       52.00      5.56 o
  -2   6  12       11.67       13.38      3.70 o
  -1   6  12      155.20      145.53      7.97 o
   0   6  12      620.27      659.97     16.82 o
   1   6  12       17.22       13.73      3.20 o
   2   6  12     1528.53     1549.83     27.37 o
   3   6  12       18.80       17.26      3.49 o
   4   6  12       50.98       51.70      3.36 o
   5   6  12        2.28       -0.60      2.30 o
   6   6  12        4.03       13.45      2.86 o
   7   6  12        0.25        2.02      2.62 o
  -7   7  12      506.58      589.16     17.16 o
  -6   7  12        2.64        4.22      4.19 o
  -5   7  12       12.07       15.71      3.26 o
  -4   7  12      116.51      124.49      6.04 o
  -3   7  12      371.08      390.75     10.04 o
  -2   7  12        9.62        6.09      3.83 o
  -1   7  12      152.90      174.19     11.92 o
   0   7  12        1.13       -1.96      4.27 o
   1   7  12      869.72      860.69     20.76 o
   2   7  12      112.96      113.87      7.25 o
   3   7  12      134.69      147.52      8.16 o
   4   7  12        0.70        0.21      4.07 o
   5   7  12      517.86      548.66     25.05 o
   6   7  12       91.69       83.38      9.32 o
  -4   8  12      917.00      983.22     28.25 o
  -3   8  12       33.54       25.73      6.11 o
  -2   8  12       10.67        8.49      4.33 o
  -1   8  12        0.15       -0.73      3.93 o
   0   8  12      337.86      328.95     15.89 o
   1   8  12      167.38      179.90      9.40 o
   2   8  12     1721.18     1735.34     35.85 o
   3   8  12        9.02        7.30      5.96 o
 -10   0  13       15.80       18.15      2.62 o
  -8   0  13     1471.08     1410.62     44.12 o
  -6   0  13      101.48       96.84      4.49 o
  -4   0  13     2311.18     2358.55     67.63 o
  -2   0  13     1454.00     1366.93     67.39 o
   0   0  13      634.66      758.50     29.38 o
   2   0  13     2287.44     2074.55     52.68 o
   4   0  13     3780.32     3527.33     83.78 o
   6   0  13     1010.56     1027.91     41.67 o
   8   0  13      508.98      479.28     24.41 o
  10   0  13      943.43      994.69     40.83 o
 -11   1  13      346.39      401.72     10.94 o
 -10   1  13       28.15       25.39      2.57 o
  -9   1  13      171.84      175.89      4.65 o
  -8   1  13        0.24        2.10      1.25 o
  -7   1  13     2355.94     2339.19     32.31 o
  -6   1  13      200.97      187.14      5.29 o
  -5   1  13     1113.60     1068.67     17.68 o
  -4   1  13       29.91       34.36      4.18 o
  -3   1  13       59.54       58.75      4.59 o
  -2   1  13      151.61      126.26      6.19 o
  -1   1  13     3585.74     3388.17     57.89 o
   0   1  13      181.80      191.42      7.37 o
   1   1  13     1283.22     1209.25     33.50 o
   2   1  13        8.06        3.07      2.62 o
   3   1  13      249.42      249.56      9.28 o
   4   1  13     2197.79     2116.68     40.08 o
   5   1  13     1033.31      973.38     28.49 o
   6   1  13        6.90        8.08      4.19 o
   7   1  13      133.81      134.07     15.99 o
   8   1  13       17.85       14.54      4.59 o
   9   1  13      223.95      223.30     27.30 o
  10   1  13       13.15       11.46      4.68 o
 -11   2  13       26.54       25.66      2.83 o
 -10   2  13     1403.48     1344.01     21.86 o
  -9   2  13       36.15       35.28      2.72 o
  -8   2  13      582.13      539.14     10.48 o
  -7   2  13      224.77      204.70      6.95 o
  -6   2  13       89.52       75.94      6.08 o
  -5   2  13      255.11      233.21      8.29 o
  -4   2  13       22.87       27.59      3.66 o
  -3   2  13        7.32        5.74      2.94 o
  -2   2  13     3669.94     3442.73     59.00 o
  -1   2  13       85.39       75.16      5.47 o
   0   2  13      199.06      179.25      7.25 o
   1   2  13       13.45        5.64      2.87 o
   2   2  13      161.89      185.42      7.34 o
   3   2  13       15.30       12.44      3.17 o
   4   2  13     1496.49     1485.22     27.99 o
   5   2  13       75.63       75.01      7.19 o
   6   2  13      343.55      330.07      9.47 o
   7   2  13        8.24       12.16      2.76 o
   8   2  13       99.53      119.77      5.91 o
   9   2  13      219.42      225.71     17.38 o
  10   2  13     1023.93     1073.75     31.06 o
 -10   3  13       49.30       48.33      3.29 o
  -9   3  13      159.64      159.64      5.63 o
  -8   3  13       21.54       23.14      2.97 o
  -7   3  13      777.75      768.04     15.97 o
  -6   3  13      187.32      201.66      6.42 o
  -5   3  13      842.28      870.18     26.15 o
  -4   3  13      239.65      207.33     14.76 o
  -3   3  13      413.76      421.45      9.41 o
  -2   3  13      566.59      539.51     13.80 o
  -1   3  13     2984.62     2863.16     50.29 o
   0   3  13       43.25       39.62      4.22 o
   1   3  13      368.91      348.74     10.50 o
   2   3  13        3.34        0.52      2.70 o
   3   3  13      414.23      411.58      8.64 o
   4   3  13     1296.65     1205.75     21.66 o
   5   3  13     1079.10     1120.07     23.33 o
   6   3  13      324.64      313.72      8.50 o
   7   3  13     1940.27     1971.62     46.70 o
   8   3  13       58.50       65.16      4.24 o
   9   3  13      510.64      534.92     14.92 o
 -10   4  13      704.38      745.09     27.02 o
  -9   4  13       33.38       45.84      3.15 o
  -8   4  13      283.82      264.97     13.51 o
  -7   4  13      204.81      182.31      6.40 o
  -6   4  13       39.15       36.71      3.48 o
  -5   4  13       54.61       49.05      6.97 o
  -4   4  13     4757.80     4569.92     79.87 o
  -3   4  13      106.60      107.89      6.10 o
  -2   4  13      661.70      611.86     12.65 o
  -1   4  13      538.21      540.93     11.88 o
   0   4  13       50.42       52.04      4.06 o
   1   4  13      214.65      209.92      7.06 o
   2   4  13     1407.36     1346.85     23.85 o
   3   4  13      186.12      178.00      5.23 o
   4   4  13     1329.47     1372.12     21.54 o
   5   4  13       39.37       40.50      3.17 o
   6   4  13      224.64      230.00      7.24 o
   7   4  13       15.68       19.57      2.94 o
   8   4  13      113.45      126.52     10.82 o
   9   4  13       13.82       15.69      3.42 o
  -9   5  13       27.96       23.68      3.32 o
  -8   5  13      114.21      135.00      5.80 o
  -7   5  13      810.49      837.06     17.36 o
  -6   5  13        0.31       -1.64      1.74 o
  -5   5  13      844.78      860.24     16.71 o
  -4   5  13      227.29      218.28      8.74 o
  -3   5  13       65.90       57.46      5.24 o
  -2   5  13       23.19       24.17      4.59 o
  -1   5  13      582.25      546.17     14.66 o
   0   5  13      725.12      712.89     14.86 o
   1   5  13     2701.33     2731.77     43.59 o
   2   5  13       82.19       93.54      5.26 o
   3   5  13      250.57      263.47      8.33 o
   4   5  13        1.52        1.95      1.88 o
   5   5  13      165.33      164.87      5.97 o
   6   5  13       31.29       39.18      3.51 o
   7   5  13      753.55      820.33     18.68 o
   8   5  13        4.30        1.53      3.41 o
  -8   6  13      563.15      675.48     19.01 o
  -7   6  13        7.81        0.74      3.04 o
  -6   6  13       11.91       15.93      7.43 o
  -5   6  13       87.09       99.25      5.10 o
  -4   6  13      818.18      828.39     16.59 o
  -3   6  13       23.91       24.41      4.42 o
  -2   6  13      190.96      186.03     10.24 o
  -1   6  13       88.81       98.14      6.54 o
   0   6  13      311.38      333.02     12.67 o
   1   6  13      211.61      217.21      7.71 o
   2   6  13      558.17      561.64     13.34 o
   3   6  13      103.39      113.75      6.02 o
   4   6  13      348.22      359.30     13.36 o
   5   6  13       19.37       21.82      4.91 o
   6   6  13       26.81       25.77      5.35 o
   7   6  13       35.95       37.98      4.48 o
  -6   7  13      319.23      362.93     12.59 o
  -5   7  13      680.49      663.13     20.78 o
  -4   7  13       28.33       36.47      4.74 o
  -3   7  13        2.27       -1.76      2.29 o
  -2   7  13        7.61       12.93      4.25 o
  -1   7  13      632.82      647.81     17.68 o
   0   7  13        0.23        0.04      3.57 o
   1   7  13     1505.21     1578.16     32.76 o
   2   7  13      111.03      106.66      7.32 o
   3   7  13      122.22      125.50      8.87 o
   4   7  13      279.36      305.23     12.80 o
   5   7  13      646.61      675.22     20.71 o
  -3   8  13        0.31       -2.39      4.06 o
  -2   8  13      286.63      318.10     12.49 o
  -1   8  13       47.63       59.51      6.39 o
   0   8  13        4.77        2.53      4.32 o
   1   8  13       14.90       16.61      5.45 o
   2   8  13      411.47      425.38     16.44 o
 -10   0  14       93.23       83.40      7.15 o
  -8   0  14      800.39      806.05     18.10 o
  -6   0  14     1760.99     1723.57     39.51 o
  -4   0  14      371.35      377.16     16.37 o
  -2   0  14     7314.05     7107.94    163.61 o
   0   0  14     2472.86     2195.08     56.08 o
   2   0  14      551.05      551.64     58.26 o
   4   0  14      627.18      584.05     19.55 o
   6   0  14      219.61      225.14     16.13 o
   8   0  14      178.13      226.52     16.61 o
 -10   1  14        1.22        0.70      1.73 o
  -9   1  14      101.73       96.09      6.30 o
  -8   1  14      321.16      295.93      6.97 o
  -7   1  14       65.97       58.33      3.09 o
  -6   1  14      436.40      419.17     12.26 o
  -5   1  14     1020.10      946.48     20.39 o
  -4   1  14       18.56       17.89      3.47 o
  -3   1  14     1095.67     1082.88     22.56 o
  -2   1  14      244.16      238.99      8.66 o
  -1   1  14        6.06        6.01      2.95 o
   0   1  14        6.81        9.14      3.15 o
   1   1  14     1641.31     1552.50     29.72 o
   2   1  14       15.85       16.19      3.71 o
   3   1  14     2161.97     2096.58     37.92 o
   4   1  14       62.54       59.59      4.54 o
   5   1  14      225.77      210.30     11.15 o
   6   1  14       75.97       64.12     14.46 o
   7   1  14      199.21      210.39     11.32 o
   8   1  14       36.70       21.61      5.60 o
   9   1  14     1180.89     1214.38     34.50 o
 -10   2  14      222.45      228.80      7.72 o
  -9   2  14      108.81      104.82      4.77 o
  -8   2  14     2335.45     2326.07     34.39 o
  -7   2  14       14.53       15.08      1.97 o
  -6   2  14      551.51      548.61     23.43 o
  -5   2  14        8.01        4.50      4.27 o
  -4   2  14      102.15      101.41      5.89 o
  -3   2  14       14.20       15.05      3.50 o
  -2   2  14      563.13      574.75     14.47 o
  -1   2  14        3.83        4.37      2.91 o
   0   2  14      827.91      825.18     18.48 o
   1   2  14       59.15       58.16      4.69 o
   2   2  14      161.01      152.20      6.97 o
   3   2  14        3.98        9.38      3.12 o
   4   2  14     1410.09     1409.43     27.20 o
   5   2  14       45.06       50.12      6.42 o
   6   2  14     1551.45     1482.54     56.58 o
   7   2  14        4.41        7.36      5.90 o
   8   2  14        3.06        0.77      4.09 o
   9   2  14        0.35        2.54      5.44 o
 -10   3  14        0.04        0.41      1.78 o
  -9   3  14       24.42       18.65      2.46 o
  -8   3  14        4.21        6.48      2.38 o
  -7   3  14      597.62      587.03     20.78 o
  -6   3  14      153.85      143.60      7.94 o
  -5   3  14     1994.89     1994.74     37.30 o
  -4   3  14       15.97       13.99      3.54 o
  -3   3  14       23.52       22.73      3.82 o
  -2   3  14       15.06       14.91      3.44 o
  -1   3  14      185.96      165.71      7.41 o
   0   3  14      146.61      138.68      6.81 o
   1   3  14      417.54      394.26     11.55 o
   2   3  14       90.69       83.99      5.48 o
   3   3  14      466.65      481.18     13.19 o
   4   3  14       20.38       17.30      2.33 o
   5   3  14      328.05      335.99      9.66 o
   6   3  14       75.03       81.37      4.49 o
   7   3  14      673.89      658.44     17.37 o
   8   3  14        5.50        7.74      3.20 o
   9   3  14      800.64      818.26     19.27 o
  -9   4  14        0.15       -1.78      1.78 o
  -8   4  14      736.33      784.54     16.91 o
  -7   4  14       40.08       41.65      4.32 o
  -6   4  14     1081.62     1102.46     19.40 o
  -5   4  14      296.56      281.45      9.95 o
  -4   4  14       30.53       28.51      4.35 o
  -3   4  14      501.47      505.45     13.89 o
  -2   4  14     6594.16     6558.53    108.25 o
  -1   4  14      333.85      351.64      9.24 o
   0   4  14     1377.89     1371.77     28.81 o
   1   4  14        8.97        8.85      2.88 o
   2   4  14        1.06        2.02      2.64 o
   3   4  14      260.68      249.94      8.03 o
   4   4  14     2016.80     2077.32     32.65 o
   5   4  14      105.32      114.91      5.00 o
   6   4  14     1039.87     1102.05     21.33 o
   7   4  14       16.88       18.37      3.71 o
   8   4  14       79.56       99.23      5.67 o
  -8   5  14        0.61       -2.04      2.04 o
  -7   5  14      146.76      147.83      6.33 o
  -6   5  14      113.33       87.63      4.59 o
  -5   5  14      660.40      678.29     14.33 o
  -4   5  14        0.08        0.73      3.30 o
  -3   5  14      454.06      439.64     13.12 o
  -2   5  14        1.87       -2.83      2.83 o
  -1   5  14       33.28       36.11      4.76 o
   0   5  14      684.44      650.66     16.84 o
   1   5  14      986.28      961.05     18.94 o
   2   5  14        4.58        5.47      2.91 o
   3   5  14     1011.68     1021.36     19.96 o
   4   5  14       95.08       92.60      7.01 o
   5   5  14        6.33       11.81      4.06 o
   6   5  14      291.11      310.10     12.93 o
   7   5  14       26.47       22.64      3.52 o
  -7   6  14       49.15       53.28      6.61 o
  -6   6  14      519.59      538.08     24.66 o
  -5   6  14       11.33       15.29      3.41 o
  -4   6  14        4.10        7.60      2.68 o
  -3   6  14        2.83       -1.91      3.34 o
  -2   6  14      357.39      373.66     12.39 o
  -1   6  14       11.35        5.85      3.81 o
   0   6  14      873.60      895.15     21.33 o
   1   6  14       20.74       23.73      4.64 o
   2   6  14       30.70       33.64      4.20 o
   3   6  14        6.27        6.21      3.57 o
   4   6  14      332.18      339.97     19.01 o
   5   6  14        1.08        0.76      4.13 o
   6   6  14      213.88      208.60     13.29 o
  -5   7  14     1729.84     1826.72     40.03 o
  -4   7  14      264.70      323.42      9.56 o
  -3   7  14       76.99       79.97      4.84 o
  -2   7  14      242.61      261.53     17.70 o
  -1   7  14        1.61       -0.87      5.09 o
   0   7  14      224.53      225.22     10.17 o
   1   7  14      800.83      850.97     24.19 o
   2   7  14       70.04       60.14      6.24 o
   3   7  14      533.36      550.47     22.90 o
   4   7  14       39.29       45.06     10.18 o
 -10   0  15        9.42        6.93      3.93 o
  -8   0  15      799.42      800.01     24.47 o
  -6   0  15     3531.19     3417.67     83.81 o
  -4   0  15       25.24       26.10      2.04 o
  -2   0  15      244.12      282.26     15.56 o
   0   0  15     4718.32     4452.71    106.08 o
   2   0  15     3307.07     3204.52     78.42 o
   4   0  15       39.60       37.57      5.64 o
   6   0  15       28.09       45.54      8.81 o
   8   0  15      807.38      805.98     36.61 o
 -10   1  15       35.54       37.00      4.38 o
  -9   1  15      466.24      507.93     18.13 o
  -8   1  15      110.39      110.99      6.04 o
  -7   1  15      830.29      829.73     14.33 o
  -6   1  15       78.60       88.21      3.89 o
  -5   1  15      125.24      129.50      7.76 o
  -4   1  15       55.23       48.55      4.82 o
  -3   1  15      760.22      719.66     17.10 o
  -2   1  15        8.39        5.00      3.14 o
  -1   1  15     3029.66     2820.26     54.39 o
   0   1  15       21.20       20.70      3.77 o
   1   1  15      276.07      274.98     13.18 o
   2   1  15        1.97        3.10      2.91 o
   3   1  15     1369.15     1324.22     33.50 o
   4   1  15        6.83       10.12      3.44 o
   5   1  15     1645.84     1456.58     40.41 o
   6   1  15      257.79      248.16     12.56 o
   7   1  15       78.03       66.12      7.15 o
   8   1  15      232.89      201.18     11.55 o
   9   1  15      296.22      345.42     15.26 o
 -10   2  15        0.81        4.18      1.99 o
  -9   2  15      161.28      175.22      5.61 o
  -8   2  15      236.09      221.38      6.08 o
  -7   2  15       29.36       35.42      2.59 o
  -6   2  15     1932.12     1888.57     35.77 o
  -5   2  15        4.22        7.60      3.23 o
  -4   2  15       17.85       11.83      3.37 o
  -3   2  15     1112.96     1117.93     23.70 o
  -2   2  15       11.50       10.44      3.24 o
  -1   2  15        0.02        1.65      2.88 o
   0   2  15      188.11      196.37     11.29 o
   1   2  15      160.78      153.12      7.10 o
   2   2  15       10.52       13.81      3.60 o
   3   2  15       48.80       58.57      4.83 o
   4   2  15       74.71       65.15      5.02 o
   5   2  15      184.04      178.24     10.91 o
   6   2  15      593.66      608.01     21.72 o
   7   2  15      163.69      163.82     11.70 o
   8   2  15     1525.75     1500.42     41.69 o
   9   2  15        0.57        1.54      4.66 o
  -9   3  15      768.52      726.20     13.70 o
  -8   3  15       39.06       39.38      3.94 o
  -7   3  15      272.15      267.63     14.39 o
  -6   3  15      241.04      208.43     10.51 o
  -5   3  15       66.99       71.07      5.95 o
  -4   3  15       81.27       80.80      5.83 o
  -3   3  15     5902.50     5803.74     96.71 o
  -2   3  15      425.46      393.34     11.94 o
  -1   3  15      632.05      596.47     15.40 o
   0   3  15       65.38       49.43      4.80 o
   1   3  15       85.78       83.34      8.95 o
   2   3  15        0.03       -0.01      2.69 o
   3   3  15     1232.32     1246.49     31.96 o
   4   3  15      118.58      114.13      7.27 o
   5   3  15      888.12      879.48     28.13 o
   6   3  15       76.10       78.89      6.69 o
   7   3  15       40.33       45.11      5.56 o
   8   3  15        4.48        2.18      4.62 o
  -9   4  15        8.94       18.43      6.58 o
  -8   4  15      430.52      430.51     11.38 o
  -7   4  15       20.22       25.67      3.10 o
  -6   4  15      859.45      886.35     26.12 o
  -5   4  15        1.75       -0.20      3.10 o
  -4   4  15      439.58      448.49     13.21 o
  -3   4  15        0.01       -0.09      3.09 o
  -2   4  15        4.95        7.02      3.67 o
  -1   4  15      231.61      234.30      9.35 o
   0   4  15     2045.63     1996.18     41.11 o
   1   4  15        2.56        0.86      2.77 o
   2   4  15      800.05      768.84     16.15 o
   3   4  15      697.76      648.22     14.43 o
   4   4  15       54.81       53.66      5.71 o
   5   4  15        7.23        7.68      4.17 o
   6   4  15      495.54      526.14     16.74 o
   7   4  15       32.40       35.12      3.94 o
  -8   5  15      405.11      433.98     11.60 o
  -7   5  15      409.28      424.70     11.15 o
  -6   5  15       19.99       19.15      2.91 o
  -5   5  15      579.67      599.85     13.45 o
  -4   5  15       53.95       56.57      5.65 o
  -3   5  15      530.72      503.76     14.58 o
  -2   5  15      102.12      103.45     11.92 o
  -1   5  15      414.16      439.76     14.14 o
   0   5  15      169.18      192.82     11.59 o
   1   5  15       23.54       28.15      3.78 o
   2   5  15       22.20       18.94      4.12 o
   3   5  15     1197.83     1176.33     22.46 o
   4   5  15       22.24       15.86      4.65 o
   5   5  15      491.93      502.19     32.81 o
   6   5  15        0.57        0.96      4.03 o
  -6   6  15      287.96      266.11     10.71 o
  -5   6  15        7.97       10.04      3.27 o
  -4   6  15       74.18       82.60      7.55 o
  -3   6  15      323.90      329.94     11.93 o
  -2   6  15        3.42        3.08      3.92 o
  -1   6  15      105.64      106.72     10.81 o
   0   6  15      592.84      634.11     17.36 o
   1   6  15        0.14       -1.57      3.50 o
   2   6  15     1752.21     1818.71     60.96 o
   3   6  15        1.44        2.43      4.27 o
   4   6  15        2.35        0.71      4.16 o
   5   6  15      267.05      276.92     14.36 o
  -4   7  15       24.71       30.22      4.05 o
  -3   7  15     1731.75     1920.78     33.06 o
  -2   7  15        0.19        0.67      4.18 o
  -1   7  15       20.24       22.20      5.29 o
   0   7  15      120.33      128.74      8.31 o
   1   7  15       32.06       28.56      8.48 o
   2   7  15       95.62       89.59      8.24 o
   3   7  15      501.30      532.91     22.96 o
  -8   0  16      390.81      392.52     15.25 o
  -6   0  16      150.17      192.77     13.19 o
  -4   0  16      801.17      751.47     33.40 o
  -2   0  16     1550.28     1423.41     40.62 o
   0   0  16     2398.17     2313.45     59.91 o
   2   0  16     1326.37     1252.29     36.10 o
   4   0  16      980.47      932.13     28.51 o
   6   0  16       31.51       25.96      7.92 o
   8   0  16       32.06       45.36      9.65 o
  -9   1  16      193.24      173.88      7.03 o
  -8   1  16       16.30       10.23      2.73 o
  -7   1  16     2233.21     2141.66     38.55 o
  -6   1  16      559.15      527.37     16.10 o
  -5   1  16        2.07        3.01      3.03 o
  -4   1  16        1.12        3.82      5.12 o
  -3   1  16      132.45      134.53      7.03 o
  -2   1  16        7.89        5.30      3.29 o
  -1   1  16     2345.62     2245.67     41.53 o
   0   1  16       92.42       76.93      5.66 o
   1   1  16      922.40      920.62     20.48 o
   2   1  16      274.80      275.01      9.56 o
   3   1  16      115.00      109.66      6.21 o
   4   1  16        5.42        3.15      3.61 o
   5   1  16      495.84      464.47     30.60 o
   6   1  16       88.18       72.82      7.74 o
   7   1  16     1646.40     1679.25     45.96 o
   8   1  16      315.86      308.07     14.56 o
  -9   2  16       36.56       38.94      5.06 o
  -8   2  16        0.27       -0.96      2.56 o
  -7   2  16        6.14        7.18      1.81 o
  -6   2  16      769.20      774.41     18.51 o
  -5   2  16       41.06       48.01      5.34 o
  -4   2  16     1426.76     1379.74     28.25 o
  -3   2  16       31.43       36.67      4.62 o
  -2   2  16      128.18      134.83     12.34 o
  -1   2  16      685.71      662.25     16.67 o
   0   2  16      116.30      124.75      6.73 o
   1   2  16        6.75        6.75      3.41 o
   2   2  16      454.00      505.01     18.41 o
   3   2  16       41.30       39.73      4.59 o
   4   2  16      774.52      746.78     25.33 o
   5   2  16       18.30       18.38      5.60 o
   6   2  16      185.05      160.01     10.66 o
   7   2  16        4.25        1.22      4.66 o
   8   2  16      596.90      577.46     21.36 o
  -9   3  16      358.04      398.43      9.85 o
  -8   3  16        0.05        0.54      2.79 o
  -7   3  16     1232.60     1206.39     23.55 o
  -6   3  16      252.10      236.97     11.46 o
  -5   3  16        4.73        5.22      3.33 o
  -4   3  16        0.00       -0.28      3.26 o
  -3   3  16       58.62       61.40      5.52 o
  -2   3  16      171.96      183.27      8.30 o
  -1   3  16      972.34      956.47     33.26 o
   0   3  16       26.80       28.05      4.38 o
   1   3  16      450.54      432.45     12.74 o
   2   3  16       28.46       39.81      6.38 o
   3   3  16        9.66        8.84      3.51 o
   4   3  16      151.47      162.52     10.83 o
   5   3  16     1228.69     1187.00     35.58 o
   6   3  16       10.04       10.44      4.23 o
   7   3  16      359.02      356.38     16.36 o
  -8   4  16       11.66       10.49      3.07 o
  -7   4  16       56.05       69.90      4.55 o
  -6   4  16      784.27      814.90     21.28 o
  -5   4  16      221.57      220.92     11.39 o
  -4   4  16     1712.31     1749.06     58.27 o
  -3   4  16      102.58       90.57      6.37 o
  -2   4  16      946.99      956.88     22.13 o
  -1   4  16       56.12       51.75      5.32 o
   0   4  16      371.51      375.71     13.50 o
   1   4  16      220.39      217.25      7.81 o
   2   4  16     1386.08     1378.23     25.21 o
   3   4  16        0.06       -0.93      2.82 o
   4   4  16      545.56      559.57     17.36 o
   5   4  16       52.35       48.60      5.92 o
   6   4  16       26.62       27.76      5.39 o
   7   4  16       17.72        9.95     11.19 o
  -7   5  16      233.57      243.48      8.21 o
  -6   5  16      228.53      245.20      8.11 o
  -5   5  16      546.20      567.47     16.18 o
  -4   5  16        3.08        2.61      3.73 o
  -3   5  16      573.70      544.47     22.97 o
  -2   5  16       21.02       15.12      4.39 o
  -1   5  16     1213.02     1211.82     31.37 o
   0   5  16       11.27        7.63      4.02 o
   1   5  16      387.39      389.70     12.91 o
   2   5  16       39.15       38.46      4.36 o
   3   5  16       36.23       35.13      4.78 o
   4   5  16       42.34       41.11      5.81 o
   5   5  16      467.91      504.02     16.93 o
   6   5  16        2.63       13.71      6.19 o
  -5   6  16      103.10       97.70      6.17 o
  -4   6  16      327.24      334.77     12.38 o
  -3   6  16       16.45       22.57      6.81 o
  -2   6  16       12.36       10.69      4.44 o
  -1   6  16       28.82       35.37      5.44 o
   0   6  16      242.02      242.09     10.57 o
   1   6  16       62.92       61.12      6.26 o
   2   6  16      596.82      591.91     16.96 o
   3   6  16       77.72       96.14     10.05 o
   4   6  16      420.40      439.34     20.03 o
  -2   7  16       37.62       35.75      5.89 o
  -1   7  16      570.10      622.95     23.00 o
   0   7  16       25.47       33.46      5.81 o
   1   7  16      567.98      598.68     17.72 o
  -8   0  17     1479.05     1440.75     39.13 o
  -6   0  17        9.36        6.08      6.04 o
  -4   0  17       47.00       41.29      6.99 o
  -2   0  17     1393.97     1288.97     42.53 o
   0   0  17     2171.89     2082.02    108.29 o
   2   0  17     1468.14     1490.57     46.20 o
   4   0  17     1466.04     1340.86     54.83 o
   6   0  17      277.72      290.92     20.36 o
   8   0  17      391.08      368.67     23.51 o
  -9   1  17       58.12       67.54      4.78 o
  -8   1  17       52.73       51.93      5.62 o
  -7   1  17      886.10      859.33     22.24 o
  -6   1  17       18.21       15.95      4.95 o
  -5   1  17      687.88      641.87     17.62 o
  -4   1  17      623.83      579.54     15.55 o
  -3   1  17        3.74        5.58      3.43 o
  -2   1  17      441.12      371.05     11.82 o
  -1   1  17      474.60      470.24     13.55 o
   0   1  17        5.09        6.12      4.69 o
   1   1  17     1156.76     1182.12     25.07 o
   2   1  17       25.55       30.12      4.27 o
   3   1  17      440.83      450.27     12.92 o
   4   1  17      163.40      173.04     11.07 o
   5   1  17       76.69       80.33      8.20 o
   6   1  17      101.39       85.62      8.42 o
   7   1  17      353.18      399.74     17.30 o
   8   1  17       19.39       11.81      5.47 o
  -8   2  17      292.43      308.42      9.51 o
  -7   2  17       26.80       35.25      4.30 o
  -6   2  17      126.91      125.82      8.75 o
  -5   2  17      700.74      703.23     19.63 o
  -4   2  17      539.88      510.97     14.51 o
  -3   2  17       54.04       49.21      5.14 o
  -2   2  17     2031.98     1976.85     38.02 o
  -1   2  17        8.92        8.97      3.73 o
   0   2  17       79.14       78.77      5.91 o
   1   2  17        7.19        4.49      3.32 o
   2   2  17      137.75      119.82      6.93 o
   3   2  17       16.80       22.32      4.07 o
   4   2  17      779.33      767.37     26.27 o
   5   2  17       12.12       10.66      5.05 o
   6   2  17      913.62      930.79     31.64 o
   7   2  17       19.48       22.49      6.04 o
  -8   3  17       89.58      105.77      4.45 o
  -7   3  17      987.26     1019.37     20.97 o
  -6   3  17      143.93      145.54     12.26 o
  -5   3  17     2350.52     2358.27     44.37 o
  -4   3  17      378.76      371.31     12.32 o
  -3   3  17      117.47       99.52      6.74 o
  -2   3  17      210.21      222.78      9.45 o
  -1   3  17     1498.19     1550.19     31.57 o
   0   3  17      461.75      437.69     13.38 o
   1   3  17       71.30       77.78      7.22 o
   2   3  17       33.85       28.56      4.50 o
   3   3  17      294.35      278.72     10.25 o
   4   3  17      174.46      157.93     11.12 o
   5   3  17      279.94      256.95     14.03 o
   6   3  17       93.53       85.06      7.30 o
   7   3  17      280.16      265.39     14.39 o
  -7   4  17      114.42      115.26      7.18 o
  -6   4  17       78.38       66.16      5.76 o
  -5   4  17        3.58       -0.11      3.60 o
  -4   4  17      614.28      627.33     17.02 o
  -3   4  17       27.47       31.73      6.65 o
  -2   4  17      438.85      445.62     13.88 o
  -1   4  17      168.23      166.80      8.42 o
   0   4  17      850.59      820.60     20.24 o
   1   4  17        1.24        7.75      3.87 o
   2   4  17       90.62       85.44      5.45 o
   3   4  17       13.18        7.02      3.57 o
   4   4  17      949.76     1015.32     26.46 o
   5   4  17        2.39        2.88      4.14 o
   6   4  17      192.89      197.37     14.71 o
  -6   5  17       69.04       71.83      5.03 o
  -5   5  17      188.95      203.18     15.07 o
  -4   5  17       86.77       80.09      6.84 o
  -3   5  17      195.14      211.94      9.78 o
  -2   5  17       10.93        9.88      4.05 o
  -1   5  17      582.09      572.50     20.24 o
   0   5  17       68.25       71.16      6.47 o
   1   5  17     1874.79     1881.47     44.44 o
   2   5  17        1.16       -0.72      3.45 o
   3   5  17      356.31      345.26     17.19 o
   4   5  17      104.38      124.32     10.50 o
   5   5  17      171.09      210.63     11.13 o
  -4   6  17       85.12       74.38      7.07 o
  -3   6  17        4.75        5.31      4.29 o
  -2   6  17      327.63      327.15     12.57 o
  -1   6  17       90.82       85.35      7.22 o
   0   6  17      155.91      165.75      9.23 o
   1   6  17       13.72       11.90      4.72 o
   2   6  17      169.04      165.36     10.56 o
   3   6  17        0.09       -1.33      7.35 o
  -8   0  18      414.91      476.05     17.73 o
  -6   0  18     1713.29     1704.36     71.25 o
  -4   0  18       10.91       10.74      5.22 o
  -2   0  18      871.46      839.14     44.23 o
   0   0  18     1192.90     1148.17     36.31 o
   2   0  18      144.89      171.62     25.57 o
   4   0  18       70.48       57.33     11.01 o
   6   0  18     1270.68     1315.98     55.43 o
  -8   1  18        3.87        4.99      4.00 o
  -7   1  18        1.88        0.06      5.04 o
  -6   1  18       23.52        9.94      6.23 o
  -5   1  18      741.81      749.14     18.73 o
  -4   1  18      154.40      159.74      8.06 o
  -3   1  18      514.77      506.41     14.66 o
  -2   1  18      348.02      332.51     11.46 o
  -1   1  18       39.84       29.82      7.49 o
   0   1  18        1.35        4.35      3.40 o
   1   1  18      610.41      599.11     15.92 o
   2   1  18        2.05        3.57      3.41 o
   3   1  18      953.39      978.36     30.68 o
   4   1  18      112.53      110.68     11.07 o
   5   1  18      108.48       98.55      9.28 o
   6   1  18       40.80       57.81      7.83 o
   7   1  18       65.67       55.80      7.65 o
  -8   2  18      740.13      702.12     16.35 o
  -7   2  18        0.10        1.49      3.08 o
  -6   2  18      736.93      675.80     28.88 o
  -5   2  18        4.63        3.25      4.66 o
  -4   2  18        0.69        2.13      3.41 o
  -3   2  18        6.65        7.06      3.76 o
  -2   2  18      520.28      548.68     21.69 o
  -1   2  18        0.82        0.98      3.40 o
   0   2  18     1148.59     1186.09     25.82 o
   1   2  18        4.48        2.42      3.33 o
   2   2  18      177.72      195.42      8.65 o
   3   2  18        4.99        1.97      3.37 o
   4   2  18      427.56      454.93     19.15 o
   5   2  18        1.38       -0.96      4.63 o
   6   2  18      274.72      272.43     14.69 o
  -7   3  18       18.37       25.80      3.46 o
  -6   3  18      113.69      107.87     11.35 o
  -5   3  18     1273.65     1312.21     28.31 o
  -4   3  18       36.97       47.01      5.44 o
  -3   3  18      511.63      498.51     14.81 o
  -2   3  18       19.10       10.83      4.14 o
  -1   3  18      964.68      947.96     22.35 o
   0   3  18        0.33       -0.29      3.46 o
   1   3  18      649.00      667.79     21.36 o
   2   3  18       20.89       21.76      4.41 o
   3   3  18      947.19      957.95     25.34 o
   4   3  18       95.73      124.98     10.48 o
   5   3  18      204.10      190.01     12.74 o
   6   3  18      200.99      208.57     13.18 o
  -6   4  18      755.89      745.28     20.81 o
  -5   4  18       34.54       23.46      4.96 o
  -4   4  18       21.97       24.61      4.95 o
  -3   4  18       44.22       37.28      5.41 o
  -2   4  18     1992.95     2051.06     40.37 o
  -1   4  18       31.43       40.74      5.55 o
   0   4  18       61.74       59.11      6.06 o
   1   4  18       29.53       35.53      5.27 o
   2   4  18      106.87      103.52      7.15 o
   3   4  18       39.28       63.28      6.56 o
   4   4  18      421.05      453.76     15.98 o
   5   4  18        6.41        3.34      4.45 o
  -5   5  18       30.69       37.17      9.65 o
  -4   5  18       10.44        0.67      3.95 o
  -3   5  18      637.13      689.94     18.98 o
  -2   5  18       24.61       24.11      5.20 o
  -1   5  18       78.41       93.33      8.40 o
   0   5  18        2.21        1.15      4.28 o
   1   5  18      261.56      241.64     10.59 o
   2   5  18        4.67        6.89      4.84 o
   3   5  18     1071.91     1117.82     36.53 o
   4   5  18        0.09        2.30      5.87 o
  -2   6  18      528.63      589.25     27.19 o
  -1   6  18        1.59       -0.08      4.31 o
   0   6  18      603.11      667.16     19.04 o
   1   6  18      107.73      127.65      8.65 o
  -6   0  19      431.72      444.46     29.58 o
  -4   0  19        6.28       11.42      5.90 o
  -2   0  19       41.77       46.61     12.26 o
   0   0  19     1010.96     1011.08     32.89 o
   2   0  19     1087.43     1195.73     36.75 o
   4   0  19       60.20       67.39     11.73 o
   6   0  19      279.99      317.54     22.80 o
  -7   1  19      584.96      538.84     23.95 o
  -6   1  19       94.56       92.76     18.82 o
  -5   1  19       42.81       44.05      5.46 o
  -4   1  19       30.19       22.00      4.62 o
  -3   1  19      757.67      789.98     19.89 o
  -2   1  19       55.84       56.50      5.85 o
  -1   1  19     1128.91     1098.06     24.73 o
   0   1  19        8.49        9.97      3.94 o
   1   1  19        1.96       -0.68      3.29 o
   2   1  19        1.28        0.89      3.47 o
   3   1  19      305.09      294.77     15.24 o
   4   1  19       63.82       72.53      8.54 o
   5   1  19      641.68      615.42     29.89 o
   6   1  19        5.54       12.84      5.81 o
  -7   2  19       62.03       71.59      6.33 o
  -6   2  19     1717.95     1572.18     53.22 o
  -5   2  19        4.11        1.61      3.72 o
  -4   2  19      506.20      527.23     15.50 o
  -3   2  19       26.43       20.88      4.63 o
  -2   2  19      102.97      113.49      7.29 o
  -1   2  19       42.27       37.69      5.26 o
   0   2  19      386.91      393.43     13.02 o
   1   2  19        4.08        5.54      3.82 o
   2   2  19     1250.22     1333.12     28.39 o
   3   2  19        0.00       -0.28      4.58 o
   4   2  19      200.03      188.25     13.66 o
   5   2  19       29.55       38.08     15.36 o
   6   2  19       84.00       87.41      9.49 o
  -6   3  19       26.48       29.26      8.03 o
  -5   3  19       39.55       51.71      9.43 o
  -4   3  19       98.39       87.61      9.85 o
  -3   3  19     1933.15     1955.79     39.03 o
  -2   3  19       11.59        9.22      4.19 o
  -1   3  19        6.91        3.02      3.91 o
   0   3  19      211.13      238.03     12.90 o
   1   3  19       37.81       33.53      5.03 o
   2   3  19        0.38        4.72      3.93 o
   3   3  19      394.73      400.23     18.53 o
   4   3  19        0.63        6.54      5.49 o
   5   3  19      128.86      149.06     14.97 o
  -5   4  19      142.37      152.38     10.77 o
  -4   4  19      706.32      762.74     20.19 o
  -3   4  19        0.05        4.10      4.14 o
  -2   4  19        3.19        5.84      4.29 o
  -1   4  19       98.21       95.08     10.14 o
   0   4  19     1688.28     1777.89     36.54 o
   1   4  19        1.37       -2.41      3.66 o
   2   4  19      636.25      672.68     20.97 o
   3   4  19        1.56        7.14      5.72 o
   4   4  19       54.97       46.92     10.26 o
  -3   5  19       23.49       16.84      4.90 o
  -2   5  19        9.40        3.36      4.30 o
  -1   5  19      804.03      815.65     21.42 o
   0   5  19       19.15       19.93      5.09 o
   1   5  19       52.14       53.02      6.47 o
   2   5  19       16.83       21.79      7.29 o
  -6   0  20      244.30      288.43     24.35 o
  -4   0  20     1496.83     1595.27     47.06 o
  -2   0  20      157.66      156.77     12.05 o
   0   0  20      276.71      343.31     17.19 o
   2   0  20      166.23      184.61     20.78 o
   4   0  20      847.82      747.70     38.40 o
  -6   1  20        3.91        0.74      6.17 o
  -5   1  20      230.54      244.48     10.52 o
  -4   1  20      115.70      123.92      7.88 o
  -3   1  20        3.85        3.91      3.97 o
  -2   1  20        2.95        4.63      4.62 o
  -1   1  20      869.05      836.20     20.90 o
   0   1  20        6.04        7.65      3.91 o
   1   1  20      768.94      829.24     20.53 o
   2   1  20       76.38       71.91      6.23 o
   3   1  20        0.22       -0.30      4.82 o
   4   1  20       73.73       54.45      8.12 o
   5   1  20      329.79      368.50     27.32 o
  -6   2  20       78.60       57.41     10.07 o
  -5   2  20        0.15        1.86      4.16 o
  -4   2  20      715.47      729.47     19.38 o
  -3   2  20       31.14       26.64      5.05 o
  -2   2  20      197.60      205.13      9.60 o
  -1   2  20       73.49       78.88      6.64 o
   0   2  20       20.45       10.31      4.38 o
   1   2  20       79.26       68.46      6.40 o
   2   2  20      342.76      332.17     12.08 o
   3   2  20       29.86       18.55     11.57 o
   4   2  20      407.29      384.72     18.55 o
  -5   3  20      432.94      451.43     25.60 o
  -4   3  20       12.63       21.95      5.05 o
  -3   3  20        3.87        3.48      4.30 o
  -2   3  20      127.34      125.83      8.13 o
  -1   3  20     1411.07     1522.51     32.41 o
   0   3  20      209.81      221.87     10.21 o
   1   3  20     1037.51     1095.36     25.48 o
   2   3  20      156.20      155.93      9.82 o
   3   3  20       22.03       23.64      7.06 o
   4   3  20       51.98       66.88      9.14 o
  -4   4  20      495.81      552.40     16.95 o
  -3   4  20       29.95       21.15      5.32 o
  -2   4  20      225.46      265.70     16.28 o
  -1   4  20       64.08       74.38      7.08 o
   0   4  20       98.76      122.93      8.39 o
   1   4  20        0.09        1.28      4.18 o
   2   4  20      678.63      742.23     66.05 o
  -4   0  21      103.13      130.98     11.77 o
  -2   0  21     1671.65     1717.44     68.82 o
   0   0  21      180.19      181.01     34.50 o
   2   0  21      145.75      118.47     11.02 o
   4   0  21      323.31      333.37     24.17 o
  -5   1  21      750.25      810.83     24.27 o
  -4   1  21       44.78       36.75      5.58 o
  -3   1  21      230.04      259.41     15.50 o
  -2   1  21      358.89      380.10     13.55 o
  -1   1  21       28.24       34.16      5.79 o
   0   1  21       12.34       11.06      7.36 o
   1   1  21      460.88      493.24     15.29 o
   2   1  21       36.29       33.14      6.10 o
   3   1  21      739.00      812.44     52.60 o
  -4   2  21      151.28      143.29     13.14 o
  -3   2  21       95.89       93.59      8.97 o
  -2   2  21      476.72      463.70     14.93 o
  -1   2  21        3.70        1.94      4.40 o
   0   2  21      157.55      156.89      8.78 o
   1   2  21      110.91      118.29      7.92 o
   2   2  21        0.63        6.59      5.95 o
   3   2  21        0.31        5.17      5.91 o
  -3   3  21      100.69      102.32      7.76 o
  -2   3  21       48.71       47.41      6.27 o
  -1   3  21      229.56      260.65     11.40 o
   0   3  21       78.88       65.52      6.83 o
   1   3  21      398.95      457.60     15.12 o
   2   3  21       84.30       76.15      9.75 o
  -2   0  22      459.10      528.90     23.24 o
   0   0  22      288.34      282.21     34.82 o
   2   0  22      496.15      555.72     33.46 o
  -3   1  22      950.42     1058.53     25.43 o
  -2   1  22       74.69       65.99      6.74 o
  -1   1  22       31.35       39.48      8.00 o
   0   1  22      226.20      224.64     10.63 o
   1   1  22       12.65       13.78      4.72 o
  -2   2  22       85.53       81.07      8.12 o
  -1   2  22       23.68       21.51      5.31 o
   0   2  22      405.44      403.25     14.18 o
 
